# Supplementary material for: Differential response of C57BL/6J mouse and DBA/2J mouse to optic nerve crush
Source: BMC Neurosci. 2009 Jul 30;10:90. doi: 10.1186/1471-2202-10-90 (PMC2727955; doi:10.1186/1471-2202-10-90)
Supplement: Additional file 1 — Genes with ≥ 20 fold change between astrocyte and control retina [file 1471-2202-10-90-S1.xls]

## Sheet: Sup table 1 >=20 Astro &Retina
Supplementary Table 1. Genes with ≥ 20 fold change between astrocyte and control retina
Symbol		B6 Cntrl Avg	B6 2-day Avg	B6 5-day Avg	D2 Cntrl Avg	D2 2-day Avg	D2 5-day Avg
2310047A01Rik		9.1227	8.87953	9.78017	8.73236	9.37885	9.52978
Aox1		7.67153	7.63245	8.54942	7.32004	7.73463	8.5437
Bst2		7.45777	7.59978	10.0293	7.28592	8.46585	8.26621
C1qb		7.31081	7.56823	9.26471	6.76771	7.57349	7.67346
C1qg		7.15992	7.58174	9.29171	7.07089	7.50796	7.88519
Cd68		7.29622	8.49617	9.26921	7.57549	8.22381	8.65084
Cmtm3		7.04695	7.26613	7.79677	6.98458	7.15673	7.38563
D12Ertd647e		9.88937	10.2277	12.121	9.40698	11.2807	11.5162
Dynlrb2		8.13086	8.66449	8.10945	9.24519	8.71369	8.89899
Eef2		7.44104	9.49364	10.8916	8.68809	10.9207	9.90696
F2r		10.7866	10.721	11.2943	9.8623	10.5223	9.91235
Gfap		7.42396	8.38493	9.51924	7.76421	8.97177	10.685
Ifitm1		9.59008	9.72141	11.9752	8.92621	10.5439	10.8623
Ifitm3		8.67061	9.32071	12.2474	8.29918	10.0905	10.7162
Ifitm3		8.50054	8.79506	11.6212	8.14268	9.78148	10.1575
Laptm5		9.02683	9.96211	11.5128	9.22027	10.3688	10.7846
Lgals3bp		8.16249	8.51204	11.0305	7.52376	8.621	8.71008
Ly86		7.55737	8.1998	9.6434	7.88721	8.25129	9.16412
Mpeg1		7.35205	8.01054	10.4148	7.23161	8.2444	8.98399
Osmr		8.04384	8.22345	10.1694	7.60545	8.24166	9.38964
Pbxip1		8.21358	8.76109	10.0703	8.44703	9.23633	10.4451
Pea15		10.7392	11.7066	14.3262	11.8013	14.2584	12.9599
Pfkp		7.06582	8.16094	9.70752	7.60292	9.18365	8.80177
Pigt		9.53164	12.3073	14.4372	11.0538	13.9293	14.3933
Plat		8.99465	8.95041	9.8777	7.65732	8.47473	8.90009
S100a6		12.3076	11.5196	13.8236	9.95676	12.586	13.7422
Scotin		8.22571	8.91344	10.0948	8.47482	9.17946	9.43558
Slp		8.3715	8.43073	10.8637	8.01448	9.13078	10.198
Slp		8.01662	7.91076	9.76833	7.70441	8.27167	9.22634
Tgm2		8.03511	8.7005	9.3024	8.52317	9.07979	10.3106
Tnfrsf12a		8.46049	9.5951	10.0441	8.28277	9.16126	9.36947
Tnfrsf1a		8.63596	8.90574	10.0578	8.66663	9.30083	9.96412
Tubb2b		11.4543	10.5158	11.3786	11.0954	10.4697	10.9416
Tubb2b		6.26966	6.5251	7.20993	6.64143	6.62198	6.8185
Tubb6		8.00133	8.23026	9.49595	8.01557	8.65641	10.5572
Tyrobp		7.3632	7.53527	8.67557	7.39476	7.64976	8.12065
