# Supplementary material for: Differential response of C57BL/6J mouse and DBA/2J mouse to optic nerve crush
Source: BMC Neurosci. 2009 Jul 30;10:90. doi: 10.1186/1471-2202-10-90 (PMC2727955; doi:10.1186/1471-2202-10-90)
Supplement: Additional file 2 — Genes with ≤ -20 fold change between astrocyte and control retina [file 1471-2202-10-90-S2.xls]

## Sheet: Sup table 2 FC<=-20Astro&Retina
Supplementary Table 2. Genes with ≤ -20 fold change between astrocyte and control retina
Symbol		B6 Cntrl Avg	B6 2-dat Avg	B6 5-day Avg	D2 Cntrl Avg	D2 2-day Avg	D2 5-day Avg
4930519N16Rik		14.1624	13.9176	13.2918	14.4407	13.4495	13.2273
A930006J02Rik		12.4328	13.0915	12.8063	14.1456	13.6453	14.5003
A930010I02		11.2897	10.7021	9.71093	10.9293	10.2547	9.75378
Abca4		12.8432	13.4107	11.8378	14.328	13.0834	12.9613
Aqp1		16.3167	15.2853	14.1283	15.5127	15.1455	14.2358
BC048943		11.5538	11.6923	10.8727	12.9344	12.0252	12.1908
BC057371		12.0903	11.3748	10.5213	11.3619	11.0626	10.4929
Calb2		15.687	15.2531	13.4551	15.7042	15.1024	14.5892
Caln1		11.9955	10.8815	9.72692	11.8881	10.9318	10.5519
Cdr2		16.3558	16.0817	15.2123	16.2649	16.1306	15.7876
Cnga1		12.4515	13.052	14.2774	12.4758	13.272	13.0957
Cplx1		15.9205	14.9831	12.9811	15.6109	15.11	14.2238
Cryba1		14.5448	11.5325	8.96995	7.68315	12.369	10.3796
Cryba2		16.2561	11.8794	9.35176	7.95316	13.4444	10.9503
Crybb2		16.7967	12.8213	9.22723	8.37885	13.9379	11.5769
Crym		13.1761	14.0273	15.9761	12.8366	14.0777	15.2453
Ddx26		16.7689	15.8192	16.4285	15.5641	15.8638	15.5289
F830002E14Rik		21.7508	16.1647	15.4057	19.8974	19.1856	18.1896
Gm691		15.3103	15.1111	13.9664	16.0475	15.5472	15.1899
Gucy1a3		15.2551	15.3176	14.9492	15.3727	15.5787	15.1101
Gucy2e		12.4812	11.1333	11.3136	12.1165	11.2232	11.1417
Kcnj14		14.7141	15.0841	14.2265	13.563	14.6214	14.2757
Kns2		15.8013	16.2329	15.997	15.0744	15.8707	15.464
Kns2		16.1373	16.3087	16.3005	14.6088	15.6159	15.1806
Mdm1		13.347	13.4884	12.9169	12.8204	12.939	13.0173
Mdm1		13.9428	14.1148	13.368	13.5494	13.8003	13.6144
Mylk		12.8543	13.3551	12.5428	13.7072	13.9614	13.4503
Nef3		11.1288	10.328	10.5279	10.9438	10.627	9.72898
Pde6h		17.9542	16.7549	16.3393	16.2479	15.967	15.156
Plekha1		16.8036	16.5342	16.108	16.6627	16.6297	16.5288
Rcvrn		13.9405	15.3752	14.8012	15.3087	14.9243	15.4064
Resp18		13.1719	12.3172	11.601	13.0244	12.3726	12.1975
Rims3		13.2816	12.6576	11.8141	12.8571	13.0168	12.1417
Rpgrip1		17.6152	16.5347	15.9462	16.4799	16.254	15.8748
Samd11		14.1965	13.9524	13.9135	12.4832	13.0513	11.8314
Slc1a7		12.8897	13.9416	13.2414	14.1339	14.1357	14.0356
Slc24a3		14.4599	14.0663	13.3342	14.3356	14.1025	13.7602
Stmn3		13.4286	12.5344	11.7165	13.2567	12.1214	11.9646
Sult4a1		14.7547	14.7394	13.6891	14.7602	14.6564	14.1099
Sv2a		15.2344	15.0316	14.6719	14.973	15.5717	15.2123
Txnl6		14.6138	14.1587	14.2805	12.2225	12.7908	11.8818
Unc119		15.0304	16.6795	16.3859	15.3356	16.3576	15.9748
Unc13b		16.7898	16.1472	15.3944	16.576	16.1477	15.755
Vsnl1		12.5941	11.8005	10.8561	12.3595	12.0547	11.2864
