# Supplementary material for: Differential response of C57BL/6J mouse and DBA/2J mouse to optic nerve crush
Source: BMC Neurosci. 2009 Jul 30;10:90. doi: 10.1186/1471-2202-10-90 (PMC2727955; doi:10.1186/1471-2202-10-90)
Supplement: Additional file 3 — C57BL/6J astrocyte vs. DBA/2J astrocyte fold change [file 1471-2202-10-90-S3.xls]

## Sheet: Supplemental table 3 Astro_BvsD
Supplementary Table 3. C57BL/6J Astrocyte vs DBA/2J Astrocyte Fold Change
Symbol		B6 Avg	D2 Avg	B6 vs D2 Fold Change
0610007N19Rik		11.742	10.9674	-1.7112
0610009K11Rik		12.1537	10.2015	-3.86301
0610037M15Rik		8.3235	10.89	6.05142
0610042E07Rik		8.85335	9.98641	2.18809
1110001A23Rik		9.57383	8.83517	-1.66918
1110004B13Rik		9.30826	8.419	-1.85696
1110005F07Rik		14.3529	11.2721	-8.45583
1110018J18Rik		8.1435	9.16149	2.02393
1110018J18Rik		7.3715	8.28931	1.88931
1110018K11Rik		11.7084	12.5778	1.83068
1110032D12Rik		13.5163	13.1696	-1.27136
1110035L05Rik		9.49572	7.9274	-2.97073
1110065D03Rik		11.113	12.0779	1.95308
1110070O15Rik		10.4146	8.67265	-3.35374
1190002H23Rik		12.3476	10.0858	-4.80059
1190002N15Rik		12.2902	11.3895	-1.86668
1190007I07Rik		9.78333	7.21941	-6.02116
1200003M09Rik		9.44507	7.42789	-4.049
1200006G13Rik		12.2444	8.17092	-16.7726
1300007C21Rik		8.10343	6.64626	-2.75118
1300014I06Rik		12.4755	11.0697	-2.64158
1500002F19Rik		6.66944	7.20612	1.45046
1500010M24Rik		7.9539	6.85064	-2.15782
1500011B03Rik		11.3103	10.4284	-1.85027
1500035H01Rik		8.09029	7.28381	-1.7538
1700001O22Rik		6.75713	8.42564	3.19568
1700008P20Rik		6.56108	7.86138	2.46785
1700009P03Rik		10.2973	8.66247	-3.10328
1700012C08Rik		9.68207	8.53416	-2.21104
1700018O18Rik		13.9499	14.978	2.03522
1700021P22Rik		9.27963	10.1444	1.81994
1700026J14Rik		7.76195	6.82535	-1.91054
1700048O20Rik		8.23252	9.08012	1.79953
1700052K11Rik		8.61225	9.82427	2.31621
1700061J05Rik		7.24948	7.93324	1.60817
1700123O20Rik		10.3393	7.27128	-8.38942
1700129I04Rik		9.35968	10.6512	2.43642
1810006K23Rik		12.1572	11.4393	-1.64566
1810008K03Rik		9.72993	10.8521	2.17876
1810009N02Rik		10.3374	8.35106	-3.95917
1810013B01Rik		11.2005	9.77916	-2.6813
1810015C11Rik		9.77131	11.0703	2.46599
1810018P12Rik		10.0625	6.85198	-9.29494
1810023B24Rik		11.9333	11.0091	-1.89647
1810045K07Rik		12.6581	11.8672	-1.72938
1810056I18Rik		7.48017	6.6026	-1.83795
2010001A14Rik		9.37386	7.51165	-3.67705
2010001H16Rik		12.1013	11.4583	-1.56235
2010005O13Rik		12.8031	11.1384	-3.18311
2010005O13Rik		13.2324	11.5893	-3.1297
2010106G01Rik		11.1303	9.99759	-2.19701
2010300G19Rik		12.1244	10.66	-2.75757
2010315B03Rik		10.4302	6.95348	-11.1259
2210011C24Rik		11.9257	12.7806	1.8121
2210012G02Rik		9.4227	6.97196	-5.48162
2210021J22Rik		8.82969	6.88625	-3.8482
2210407P13Rik		11.6638	12.4394	1.70912
2210409E12Rik		7.41383	6.5511	-1.81994
2310001H17Rik		8.22785	9.22425	1.98928
2310002F18Rik		9.86195	6.96032	-7.49553
2310003L22Rik		8.89855	6.93808	-3.9248
2310008M20Rik		7.84318	6.75155	-2.12746
2310009E04Rik		11.3789	7.89966	-11.1494
2310010B21Rik		9.2495	7.7938	-2.74124
2310022L06Rik		8.61763	7.39864	-2.35534
2310034P14Rik		9.3667	7.22488	-4.44297
2310038D14Rik		9.16747	7.81029	-2.55961
2310047I15Rik		9.69911	11.9189	4.70087
2310056B04Rik		11.2102	7.0341	-18.2494
2310068J10Rik		7.59908	6.56267	-2.05076
2310075G12Rik		11.5189	10.1236	-2.62081
2410004N11Rik		8.25453	9.0399	1.72227
2410004P03Rik		8.96414	7.50932	-2.74106
2410006F12Rik		8.19867	6.62698	-2.97396
2410066E13Rik		7.38287	8.50619	2.17777
2410080I02Rik		6.96072	7.74321	1.72395
2410112O06Rik		9.30458	8.13189	-2.25163
2510002P07Rik		9.95463	8.86482	-2.13228
2510022D24Rik		8.98089	6.89511	-4.2396
2600003E23Rik		6.80692	7.54942	1.6757
2610001E17Rik		12.9269	14.4992	2.9956
2610009O05Rik		7.06877	6.57532	-1.4077
2610018I03Rik		9.02463	7.6155	-2.65616
2610019P18Rik		7.88138	8.71624	1.78678
2610035D17Rik		11.4938	9.37712	-4.24496
2610040E16Rik		8.38219	7.72602	-1.57581
2610041B18Rik		8.06406	7.1635	-1.86731
2610042O14Rik		9.64297	11.1448	2.82653
2610200O14Rik		8.72962	10.1811	2.72934
2610301B20Rik		9.85346	6.9434	-7.50748
2610301G19Rik		7.78218	7.15542	-1.54411
2610305D13Rik		6.96665	8.03155	2.09786
2610318C08Rik		10.518	9.55229	-1.95336
2610507I01Rik		9.56696	6.9566	-6.11723
2610510D13Rik		7.86059	6.76397	-2.14645
2610511O17Rik		11.2066	7.75961	-10.9606
2610528A15Rik		11.9943	11.3131	-1.60642
2610528E23Rik		9.47831	7.83431	-3.13288
2610529H08Rik		8.1736	6.71155	-2.74292
2700045K19Rik		10.9124	8.15776	-6.74908
2700050C12Rik		7.63377	8.92735	2.46426
2810025M15Rik		13.1165	11.9323	-2.25136
2810028N01Rik		7.63193	6.72275	-1.8837
2810037C14Rik		12.3089	12.887	1.49337
2810049G06Rik		13.3385	10.967	-5.18695
2810049G06Rik		9.45436	8.41349	-2.0596
2810404O06Rik		8.3205	9.48984	2.23814
2810405K07Rik		9.22415	8.40398	-1.76715
2810410P22Rik		10.8803	7.64794	-9.41618
2810422B04Rik		10.0199	8.08893	-3.78961
2810423A18Rik		12.8429	11.3712	-2.77795
2900003A17Rik		8.73531	7.26076	-2.79629
2900006B13Rik		8.20895	7.46177	-1.67865
2900009I07Rik		7.58355	6.68733	-1.86058
2900016B01Rik		7.77395	11.4888	12.9911
2900019A20Rik		8.62628	7.06731	-2.99096
2900024C23Rik		7.4967	6.963	-1.44771
2900056M07Rik		8.19556	9.06281	1.82485
2900091E11Rik		13.0272	12.068	-1.94639
2900093B09Rik		8.77377	10.564	3.44515
3010019O03Rik		7.28562	6.76993	-1.43084
3100003M19Rik		8.91421	6.72228	-4.6327
3110021A11Rik		8.70714	7.31861	-2.61786
3110052N05Rik		10.3347	9.72916	-1.52174
3322402L07Rik		7.84121	6.66629	-2.24938
3632413B07Rik		10.0532	10.95	1.86268
4632427E13Rik		9.29083	7.96785	-2.50499
4732460K03Rik		10.1708	10.93	1.69022
4831437C03Rik		10.4194	11.4627	2.0676
4832420M10		7.90205	8.91809	2.0155
4833412N02Rik		8.22776	9.20553	1.97316
4833420G17Rik		11.3431	9.59222	-3.33753
4833421E05Rik		11.175	10.1784	-1.99512
4921507I02Rik		9.4306	7.2309	-4.57833
4921511C10Rik		7.5002	6.96758	-1.44787
4930403O06Rik		9.66433	7.93658	-3.34479
4930412C18Rik		7.98352	7.08494	-1.86494
4930481A15Rik		8.2654	6.62632	-3.11713
4930485D02Rik		9.67813	7.08038	-6.04852
4930503L19Rik		8.74817	7.97127	-1.70922
4930518I15Rik		9.6461	8.35059	-2.44197
4930522L14Rik		9.96984	6.86763	-8.65723
4930525G20Rik		8.0015	7.14145	-1.81062
4930563E22Rik		9.59294	10.2982	1.6295
4930570G19Rik		8.03075	7.39371	-1.55204
4931440N07Rik		9.6764	8.54988	-2.18652
4933404O11Rik		6.97298	6.60284	-1.29232
4933413H15Rik		8.82754	7.86049	-1.95387
4933428A15Rik		9.03255	10.1376	2.14831
4933428I03Rik		10.1651	11.8064	3.10029
4933434I06Rik		12.2801	8.34329	-15.2705
4933434L15Rik		7.77895	8.58855	1.75216
5033414D05Rik		8.53158	7.07855	-2.73832
5033421J10Rik		10.7539	10.0994	-1.57669
5430435G22Rik		9.79379	8.05382	-3.30332
5730409G07Rik		7.88757	9.35623	2.7799
5730538E15Rik		11.1091	10.0194	-2.13062
5730543M03Rik		9.18157	7.69962	-2.80348
5830417I10Rik		8.66681	7.09102	-2.97779
6030402G12Rik		9.37807	6.65349	-6.62312
6030405A18		12.3869	11.4085	-1.96489
6030447G11Rik		7.73394	7.23504	-1.41212
6130401L20Rik		7.24721	6.71577	-1.44473
6230412A12Rik		7.31936	6.69306	-1.54543
6330403K07Rik		14.3257	16.081	3.37934
6330404A07Rik		8.6975	7.18573	-2.85625
6330406I15Rik		7.86601	7.02857	-1.78713
6330414G02Rik		13.8516	11.2011	-6.27084
6330415F13Rik		7.46103	7.91972	1.37437
6330416L07Rik		11.205	9.72324	-2.78603
6330416L11Rik		8.16324	8.63108	1.38282
6330418B08Rik		8.09931	7.18435	-1.88511
6330566F14Rik		6.9803	7.61492	1.55115
6430503K07Rik		8.51162	9.48879	1.95951
6430530L21Rik		8.11886	6.62711	-2.81091
6430544H17Rik		9.96281	9.15387	-1.75607
6430598J10Rik		7.44553	6.71619	-1.65528
6430628A21Rik		7.60339	6.8134	-1.7308
6530404N21Rik		7.81507	8.79486	1.98141
6530405K19		9.80742	8.90347	-1.86851
6530413N01Rik		6.99508	9.31409	5.08248
6720407G21Rik		9.12762	10.3105	2.27574
6720422M22Rik		8.01181	6.84317	-2.25346
6720456H20Rik		10.2766	9.1509	-2.18234
6720484G13Rik		8.35121	7.32718	-2.02963
8030402P03Rik		9.27061	7.71916	-2.96105
8430405D05Rik		8.19997	7.21457	-1.97935
8430419L09Rik		8.84575	8.08851	-1.69463
8430419L09Rik		12.9877	12.1021	-1.84896
8430421H08Rik		8.0268	8.73476	1.63588
8430438D04Rik		7.93481	8.95345	2.03417
9030425E11Rik		9.7737	7.77555	-4.0025
9030425E11Rik		9.03222	7.90646	-2.17149
9030607L20Rik		9.13926	7.02173	-4.34057
9130020G22Rik		8.89899	7.71133	-2.27621
9130211I03Rik		7.63889	7.09675	-1.45583
9130423L19Rik		9.60147	10.5647	1.94568
9230105E10Rik		10.1446	8.356	-3.43053
9330132O05Rik		11.3822	12.3866	2.01672
9330159D24Rik		7.37375	6.69966	-1.59872
9330174J19Rik		8.18473	9.08359	1.86441
9330175B10Rik		7.99728	7.20909	-1.73114
9330188N17Rik		7.91182	6.9585	-1.93959
9430023B20Rik		9.25166	7.9884	-2.38308
9430038G21Rik		6.75332	7.68016	1.90207
9430065F12Rik		7.72113	6.66909	-2.07994
9430077D24Rik		11.8154	8.87659	-7.67559
9430091F09Rik		10.2871	7.49317	-7.06239
9430098E02Rik		7.53581	8.73106	2.28619
9530051K01Rik		8.55594	6.71974	-3.58443
9626100_15-S		7.17614	7.94048	1.69825
9626953_200-S		7.69764	9.47367	3.44221
9630007J19Rik		10.9009	8.95163	-3.84707
9630026C02Rik		8.52035	6.93919	-3.00752
9630031D17Rik		10.1258	7.29303	-7.17159
9630038C08Rik		6.76642	9.43697	6.49448
9630055N22Rik		13.878	11.672	-4.58835
9830001H06Rik		10.4105	8.85572	-2.92068
A130038J17Rik		9.45869	7.50097	-3.9297
A130053N17Rik		6.77431	7.48222	1.6347
A130065C13Rik		8.93563	7.04737	-3.68267
A130072J07		10.3269	7.72449	-6.07466
A130084F23Rik		7.66093	6.63176	-2.04112
A230007F14Rik		7.5224	6.73515	-1.72415
A230020G22Rik		8.66475	6.62946	-4.10041
A230098A12Rik		8.76907	8.00726	-1.69373
A230108M10Rik		7.58497	6.69844	-1.84579
A330045H12Rik		8.21655	7.5297	-1.60876
A430045K06Rik		6.88048	7.83845	1.94444
A430077H15Rik		8.00217	6.75885	-2.37966
A430099B18Rik		7.867	6.99223	-1.84364
A430106J12Rik		10.0492	8.12641	-3.78305
A530046H20Rik		8.63179	7.84814	-1.72096
A630071D13Rik		9.80919	7.52258	-4.83549
A730024G14Rik		9.77581	8.88451	-1.85878
A830089I03Rik		8.55337	7.22524	-2.52984
A930008A22Rik		11.9574	11.2053	-1.68564
A930015D03Rik		7.28124	8.12249	1.78657
A930018M24Rik		6.60911	8.24275	3.10967
A930026B05Rik		7.91424	7.13421	-1.71651
A930026I22Rik		10.3536	9.45827	-1.8566
A930034J01Rik		8.0409	6.62539	-2.6881
AA175286		11.8792	10.9821	-1.86968
AA415817		7.77959	9.84403	4.20047
AA415817		8.11137	10.1271	4.10127
Aard		11.9899	13.5191	2.88461
Abcd3		11.515	10.7751	-1.66726
Abcf2		11.7266	12.3063	1.49247
Acbd4		10.5455	11.349	1.74754
Acox2		9.26529	8.57127	-1.61928
Acta1		6.65671	7.18085	1.43893
Acta2		12.8965	14.1627	2.40428
Actr1b		11.9333	12.4678	1.44742
Adamts9		11.5391	7.58788	-15.458
Adcy2		10.9283	9.80897	-2.17703
Adcy8		11.0529	10.5122	-1.45459
Adpgk		9.06634	8.36956	-1.62019
Adprtl2		10.6331	9.36602	-2.3996
Adra2c		7.84091	10.3786	5.80703
AF397014		10.0213	7.90826	-4.32207
Agpt		9.25506	8.68963	-1.4806
Agtrap		12.256	8.42131	-14.2045
AI132487		8.95145	8.29129	-1.57763
AI225934		7.90045	6.91882	-1.98124
AI256775		7.21835	8.0417	1.77008
AI316802		10.925	6.89487	-16.317
AI325464		6.39895	7.44288	2.06348
AI429612		9.49611	10.3535	1.81252
AI452372		12.1214	11.0016	-2.16744
AI506816		6.51569	7.57741	2.08609
AI875199		7.54802	6.57467	-1.96192
Aig1		8.49581	7.85637	-1.558
AK008866.1		13.0213	12.1555	-1.82792
AK012325.1		9.07236	9.95937	1.84642
AK021409.1		10.521	8.43537	-4.27143
AK052138.1		7.66273	6.99362	-1.59333
AK077302.1		7.88935	6.90776	-1.98395
AK085965.1		8.60645	7.2222	-2.61576
AL024069		13.2017	12.4268	-1.7104
Aldh1a7		8.44526	7.71582	-1.65509
Aldh4a1		11.4546	10.3455	-2.14642
Amph		10.1864	10.8928	1.63431
Amy1		8.19901	7.21421	-1.98389
Amy2		10.7217	8.87267	-3.59262
Anapc13		13.1043	11.968	-2.19772
Ang1		9.65433	6.96605	-6.46125
Apba2		9.70493	7.59254	-4.26797
Aplp1		8.7552	10.2307	2.77965
Apoa2		7.52407	6.55707	-1.95202
Apoa2		7.50879	6.68977	-1.76637
Apoc4		9.34456	7.26232	-4.26116
Appbp2		13.2218	12.4712	-1.6865
Arbp		8.04123	6.75535	-2.43543
Arhgef19		10.1326	8.83225	-2.45936
Arl3		14.4146	12.3933	-4.0626
Armc6		8.91542	10.1111	2.29591
Arrb1		7.5687	6.87963	-1.61459
Arsa		12.3952	13.105	1.63395
As3mt		7.03335	7.78945	1.69277
Asah1		11.1945	10.4983	-1.62141
Asah2		9.80451	9.08192	-1.64987
Asb3		11.3447	10.7423	-1.5196
Asxl1		10.3128	9.14515	-2.25504
Atf4		10.9161	8.45246	-5.44758
Atf7ip		9.93198	8.93542	-1.99615
Atp10d		8.27467	9.23046	1.9419
Atp2c1		10.4858	7.67029	-7.02781
Atp4a		7.10868	9.00818	3.74951
Atp6v0a2		11.7637	12.7646	2.00388
Atrnl1		8.18386	6.83454	-2.56794
AV340375		10.9831	11.76	1.71439
AW107703		12.5239	11.8176	-1.63491
Axud1		10.1846	7.97719	-4.67079
B130017I01Rik		9.5149	10.3518	1.78459
B230105J10		8.83835	8.0095	-1.77093
B230213E18Rik		7.55739	6.82214	-1.66827
B230312I18Rik		10.6021	10.0459	-1.46995
B230339H12Rik		9.0006	9.75478	1.68764
B230354O11Rik		8.85608	10.7555	3.79725
B3galt6		9.54152	7.4483	-4.25507
B930004C15Rik		8.84097	9.48221	1.55956
B930006L02Rik		11.3003	10.2053	-2.14085
B930018B01		10.303	8.57892	-3.29383
B930097J01Rik		7.57742	6.66111	-1.89506
Bat5		12.6232	7.5615	-33.336
BC002216		6.52869	10.2325	13.0742
BC002236		10.778	9.7482	-2.04009
BC003314		7.61672	6.63727	-1.97329
BC014795		10.6059	9.99844	-1.5241
BC023741		11.0085	10.1041	-1.87227
BC025206		8.63634	7.07849	-2.89467
BC026585		9.18005	7.07854	-4.29527
BC027344		7.9609	7.26309	-1.62181
BC027373		8.29151	9.15118	1.8155
BC031407		11.3684	9.35808	-4.02249
BC031748		8.27184	7.14923	-2.18994
BC031781		10.894	8.68001	-4.6429
BC042768		7.86209	8.85483	1.98263
BC043118		7.85823	6.94816	-1.87742
BC048525.1		8.12193	7.22696	-1.86278
BC055107		10.9541	8.63643	-4.97277
BC055368		7.41963	8.56752	2.21349
BC056929		9.30565	10.9789	3.19059
BC059177		8.09607	6.77378	-2.4968
Bcar3		9.86012	9.03385	-1.77024
Bcat2		8.74096	9.50526	1.70072
Bcdo2		7.79605	7.05492	-1.66771
Bckdhb		11.1397	11.9811	1.7895
Bcl10		11.7553	10.8507	-1.87663
Bdh		9.20781	11.4937	4.89914
Bdh		9.95022	10.9506	2.00436
Bdkrb2		6.94171	7.51084	1.48363
Bhlhb2		12.9494	10.6694	-4.84139
Bing4		9.5645	7.25188	-4.96561
Bmp4		9.10148	10.7984	3.29551
Bmpr1b		9.3677	8.32234	-2.05356
Bok		8.97488	11.045	4.19259
Btrc		9.15171	8.66813	-1.39906
C030003H22Rik		9.34014	10.8905	2.92235
C030037D09Rik		8.176	6.69665	-2.79877
C030048H21Rik		7.61817	6.61488	-2.00942
C1qtnf3		6.87821	7.69034	1.75603
C230053D17Rik		6.81696	8.83771	4.08149
C230096C10Rik		8.55223	9.40425	1.79946
C330006F04Rik		6.91513	7.46923	1.46718
C330011F01Rik		7.9924	7.11874	-1.83604
C330018M05Rik		7.33587	6.74477	-1.50713
C4		10.3757	11.066	1.61603
C4		9.53129	10.6851	2.21855
C4		8.78094	9.99631	2.33607
C430010P07Rik		10.5282	8.26356	-4.81351
C530050I23Rik		7.36257	8.94394	3.00368
C630016N16Rik		8.16848	7.33352	-1.78761
C920006O11Rik		10.5055	6.7703	-13.4215
C920011N12Rik		9.19111	10.3489	2.23013
Cacna2d1		8.37026	7.24837	-2.17823
Cacybp		10.9751	9.79054	-2.26903
Calml4		11.9769	13.0417	2.10384
Calr3		7.2618	8.25779	1.99839
Camk4		10.2891	8.61287	-3.20388
Cap1		13.3225	14.4885	2.2507
Car3		7.62301	9.60782	4.01202
Cars		9.80247	8.15701	-3.13009
Caskin1		9.22884	8.16202	-2.09795
Caskin1		10.2007	9.37145	-1.77512
Casp9		10.6711	6.91001	-13.5518
Casp9		8.27567	7.06877	-2.31893
Ccdc2		7.15475	6.49065	-1.58472
Ccdc3		9.73265	10.6322	1.86122
Ccl21a		7.65958	6.71071	-1.92924
Ccl21b		7.57224	6.72195	-1.80424
Ccl21c		7.85253	6.65238	-2.30225
Ccl27		9.02752	9.6752	1.56397
Ccndbp1		11.183	9.8069	-2.58866
Ccng2		11.992	9.41566	-5.91863
Ccrk		12.2268	11.1169	-2.16307
Cd48		8.13513	6.74322	-2.62725
Cd52		10.5981	7.51878	-8.00027
Cd59a		12.4664	14.3281	3.65125
Cd59b		9.62197	11.2892	3.15822
Cdc42ep1		10.9244	7.8172	-8.61193
Cdc42ep3		10.5526	9.5597	-1.98703
Cdkl2		8.83945	7.29916	-2.90212
Cdkn2b		13.4646	11.0586	-5.26814
Celsr1		10.9233	10.4638	-1.3758
Cfi		6.94817	8.63118	3.21462
Chchd4		11.369	11.0036	-1.28827
Chd9		7.76494	8.89159	2.18273
Chst8		8.31354	10.9445	6.44272
Cipp		7.20125	6.56829	-1.54976
Ckn1		8.31359	7.43392	-1.83627
Cldn2		9.48647	10.3203	1.78211
Clgn		7.81734	7.26639	-1.46473
Clstn1		11.4958	12.0581	1.4764
Cml4		8.56953	7.86013	-1.63605
Cmya5		8.06873	7.56507	-1.41782
Coil		9.69234	8.67526	-2.02567
Col4a3bp		8.28865	8.84699	1.47249
Commd2		7.73482	6.93197	-1.74175
Copb1		7.97983	7.00176	-1.95733
Cops7a		8.71348	7.35907	-2.56674
Cox7a2l		14.0234	9.97682	-16.5159
Cpsf2		9.28623	8.24244	-2.06731
Crlf1		8.02682	9.72408	3.31495
Crym		7.43694	9.56878	4.5396
Csda		9.93677	10.6714	1.6657
Ctsb		12.8473	12.0638	-1.71879
Ctsc		10.1074	6.93978	-8.92516
Cttn		9.99047	10.9963	2.01011
Cuedc1		7.60975	10.0619	5.47416
Cxadr		10.9506	9.7587	-2.27715
Cxcl10		9.9198	6.56271	-10.2477
Cyp2d22		9.068	8.18201	-1.84779
Cyp46a1		10.2434	9.24616	-2.00025
Cyp4f18		10.7393	7.05798	-12.7007
D030034I04Rik		7.77048	6.78182	-1.98784
D030067L12Rik		8.47474	6.9246	-2.91214
D0H4S114		12.5745	11.8908	-1.60707
D10Ertd610e		8.63595	9.60215	1.95312
D11Ertd730e		8.34055	9.27615	1.90497
D130017D19Rik		7.02543	9.4279	5.43648
D130054E02Rik		6.80708	7.9379	2.20458
D16Ertd472e		9.48463	8.74621	-1.6704
D17Wsu94e		13.0811	13.5777	1.41003
D1Ertd251e		10.937	9.79664	-2.20592
D230004N17Rik		10.3742	7.65659	-6.67851
D2Ertd435e		9.12466	8.00508	-2.17995
D330012P07Rik		8.26442	6.94515	-2.49401
D330025A21Rik		8.23314	7.36658	-1.82373
D330036A12Rik		7.84586	9.48052	3.14293
D430039N05Rik		12.2814	9.73736	-5.80797
D430040D24Rik		7.39892	6.80044	-1.5137
D430050E20Rik		7.13028	7.64202	1.42576
D4Ertd765e		8.43124	10.442	4.048
D4Ertd765e		7.71843	9.30697	3.02601
D530030D03Rik		13.439	13.9827	1.45754
D630004N19Rik		8.66504	10.6174	3.87342
D630038J09Rik		7.36374	6.65826	-1.62769
D7Rp2e		12.8509	11.7934	-2.08236
D7Rp2e		11.1219	10.2826	-1.79575
D8Ertd319e		8.8511	7.14083	-3.27252
D8Ertd354e		13.617	12.4293	-2.27992
D930009B21Rik		7.60598	8.44599	1.79282
D930049F02Rik		7.78827	6.63604	-2.21614
Dap3		13.6849	12.8948	-1.72614
Dapp1		7.67566	8.46867	1.73284
Dbn1		9.66047	10.3306	1.59226
Dbt		12.368	10.4337	-3.80734
Dbt		7.19237	6.64727	-1.45914
Dctn3		12.5338	11.9989	-1.44751
Ddit4l		13.9398	11.4862	-5.43106
Defb10		8.27923	10.1527	3.71811
Dfy		9.01172	7.93126	-2.10232
Dgat2		9.45169	8.19375	-2.40039
Dgke		8.05756	7.46355	-1.50853
Dhrsx		9.92795	8.67869	-2.37681
Diap3		10.5044	9.53132	-1.96398
Diap3		7.67516	6.61209	-2.09905
Dnajc5		13.7763	12.5169	-2.39421
Dorz1		11.7418	10.5001	-2.36143
Drctnnb1a		11.9814	10.963	-2.01536
Dtna		11.5769	12.8237	2.39306
Dusp16		12.2411	8.30284	-15.278
E030003B04Rik		7.51912	6.89871	-1.53882
E030019D07Rik		10.1705	11.0811	1.88321
E030040L08Rik		8.57729	7.41489	-2.23484
E130114P18Rik		11.343	12.3646	2.02686
E130304F04Rik		7.18997	6.66067	-1.44306
E230006M18Rik		8.3651	10.0635	3.24501
E2f1		10.1014	10.8912	1.72637
E2f6		8.79083	6.91515	-3.69155
E330016A09Rik		12.3304	8.20342	-17.4225
E330029N23Rik		7.52252	6.67875	-1.79324
E430004F17Rik		6.82169	7.40973	1.50401
E430014L09Rik		8.85285	6.98739	-3.67711
E430033B07Rik		11.627	14.2686	6.24088
Egln3		11.8087	12.7759	1.9554
Eif4e		8.60541	6.81725	-3.43295
Elac1		8.71402	7.99207	-1.65337
Eme2		9.00586	6.92406	-4.23993
Emid2		7.77008	8.92288	2.22305
Eno2		10.1867	11.5533	2.58657
Enpp5		14.2994	11.9098	-5.21543
Entpd4		13.38	12.2185	-2.22999
Ephb1		9.41908	8.38826	-2.05428
Ercc2		8.63401	9.46652	1.77557
Erdr1		10.3122	6.869	-10.9444
Esd		12.8176	11.2415	-2.98467
Exosc10		7.86399	6.83305	-2.04844
Ext2		9.25864	7.07903	-4.53749
Eya3		10.8243	9.15498	-3.17898
F11r		8.6576	6.73537	-3.77375
Fah		8.62387	9.54246	1.88996
Fancl		9.46754	10.6472	2.26696
Fbxo34		11.3297	10.7498	-1.49478
Fcer1g		15.2015	6.65132	-376.297
Fcho1		9.11741	10.0432	1.89676
Fchsd2		12.2994	11.508	-1.72869
Fcna		9.04808	7.07531	-3.99828
Fgf13		10.3893	9.72399	-1.58561
Fgfr1op2		12.2569	8.9156	-10.0581
Fgl1		7.07905	8.20635	2.19205
Fin15		11.2034	6.84681	-20.5737
Fmr1		8.71405	9.51692	1.74419
Fnbp3		8.59844	7.31264	-2.43616
Folh1		7.50214	6.58201	-1.89241
Folr1		10.7886	9.14253	-3.11901
Frag1		9.30548	8.00619	-2.44684
Fts		12.5481	11.0176	-2.87871
Fus		10.0705	11.2119	2.20278
Fut10		11.1364	9.65136	-2.80424
Fut10		9.06079	7.69048	-2.60753
Fxr2h		11.8583	10.8202	-2.05725
G430064E20Rik		7.58448	8.52536	1.91278
G630052C06Rik		8.31348	7.67678	-1.55637
G630055P03Rik		11.0071	11.784	1.71242
Gabpb1		8.21968	7.1381	-2.11717
Gadd45gip1		7.65629	10.0099	5.10633
Galr2		7.43173	10.2796	7.47003
Gbe1		8.59373	7.48895	-2.14822
Gig1		7.5212	8.33779	1.76178
Gin1		9.78975	7.30392	-5.63394
Glb1		12.319	11.2552	-2.08781
Glipr2		13.2616	12.3621	-1.85573
Glrx1		13.2373	10.4552	-6.87265
Glycam1		10.8509	12.2483	2.63738
Gmfb		7.78758	6.85002	-1.91221
Gna14		9.18633	10.2254	2.05902
Gnb4		7.39659	8.82666	2.69065
Gpc6		9.8835	8.2582	-3.06254
Gpnmb		15.3907	8.07543	-151.645
Gpnmb		12.4863	7.16121	-39.8748
Gpnmb		9.97357	6.50971	-11.1899
Gpnmb		7.22418	6.5983	-1.54052
Gpr19		11.4665	12.3895	1.89752
Gpr37l1		13.6501	12.8251	-1.76721
Gps2		10.8065	9.47364	-2.51589
Gsr		10.1236	11.4517	2.50129
Gtf3a		8.66088	7.78037	-1.84576
H2afz		12.1055	13.6957	3.02833
H2-D1		6.69819	13.2477	98.5797
H2-K1		10.4399	7.24485	-9.23296
H2-Q5		6.59199	7.3935	1.74162
H2-Q6		7.13269	11.652	23.1544
H2-Q7		7.06902	9.05293	3.96321
H2-T10		8.23644	7.40546	-1.78443
Habp4		10.3853	9.28883	-2.13382
Hbxap		10.1209	7.86777	-4.76652
Hc		11.0108	8.86726	-4.41772
Hdhd3		8.28206	9.90498	3.08904
Hes6		9.26368	10.1482	1.85181
Hip1r		11.1936	11.9614	1.70573
Hist1h2bh		13.0486	12.4885	-1.47504
Hist1h4f		10.6615	12.0174	2.57674
Hist2h2be		9.3717	10.1376	1.70064
Hist3h2a		7.90728	6.69046	-2.32287
Hmgn3		10.1841	9.69197	-1.40703
Hmox1		11.6423	13.268	3.13336
Hpgd		7.38514	6.48879	-1.86201
Hps1		10.0233	8.58478	-2.70566
Hsd17b12		12.2213	12.7324	1.42564
Hspg2		8.65149	7.09693	-2.94042
Iap		15.5113	16.7103	2.27877
Iap		15.1419	16.5075	2.57535
Ide		7.85323	6.90958	-1.91969
Idua		7.52402	7.05198	-1.38702
Ifi205		9.59202	6.93701	-6.30865
Ifi205		8.24071	6.95874	-2.43103
Ifngr1		10.9115	10.0267	-1.83682
Igf1		9.03634	7.29754	-3.29373
Il18bp		7.35958	6.57339	-1.72278
Il3ra		8.62927	11.3773	6.72652
Il6ra		8.12133	7.48018	-1.56128
Inpp4b		7.03593	8.44746	2.67888
Insig2		11.4392	10.1545	-2.43378
Iqgap1		12.044	13.1967	2.23824
Itgb8		8.35756	7.22667	-2.20718
Jarid1b		10.6924	9.80504	-1.8544
Kcnh1		6.54718	8.3546	3.50166
Kcnj10		8.65026	10.9918	5.06992
Kif1c		10.5114	8.50474	-4.04268
Kif2c		8.79989	6.50213	-4.92726
Kif3b		10.8668	8.46994	-5.29115
Kns2		9.72479	10.5056	1.7193
Lancl1		9.48882	10.258	1.7027
Lcmt2		7.5841	6.69655	-1.85001
Lmcd1		8.93981	10.4958	2.93954
Lmcd1		8.25226	9.33423	2.12752
LOC207965		9.11132	10.2722	2.22708
LOC209182		6.67521	8.38804	3.3124
LOC209387		8.53673	6.76088	-3.43834
LOC209405		10.2265	9.0465	-2.26502
LOC211823		8.53265	9.28527	1.68212
LOC212539		7.73503	6.88719	-1.80098
LOC217066		12.7883	7.4344	-41.0484
LOC229810		10.939	13.0616	4.447
LOC233529		7.16916	7.57674	1.32653
LOC235979		7.08932	8.28604	2.30314
LOC239727		8.76644	11.258	5.62967
LOC243912		11.4756	10.1717	-2.4376
LOC268393		10.5739	16.0093	42.9041
LOC269251		11.6372	7.93911	-12.9464
LOC280487		10.5457	12.2399	3.23095
LOC280487		9.34657	11.8468	5.63302
LOC280487		8.54053	10.3133	3.4041
LOC328280		8.02048	6.78042	-2.36816
LOC329506		8.30907	6.68961	-3.08417
LOC329687		6.75166	7.25443	1.41748
LOC331139		8.47731	6.95714	-2.86705
LOC331595		9.88632	7.52046	-5.10709
LOC380706		10.2281	7.53795	-6.44911
LOC380983		13.2906	14.9563	3.17695
LOC381292		13.524	15.1146	3.01925
LOC381583		10.3354	9.28309	-2.08533
LOC381681		13.9148	14.9462	2.03822
LOC381914		10.4379	7.9365	-5.65494
LOC381946		10.3801	8.05423	-5.06237
LOC382040		6.74087	8.16028	2.67575
LOC382061		12.2986	11.1146	-2.25948
LOC382153		6.73022	7.53929	1.7536
LOC382162		9.2841	8.38255	-1.86754
LOC382190		9.18155	6.90571	-4.89651
LOC383125		9.01765	10.2941	2.42826
LOC383131		9.29323	10.5889	2.46662
LOC383435		7.76681	6.75659	-2.01202
LOC383483		7.93622	9.65775	3.29387
LOC383540		7.66394	6.96245	-1.63065
LOC383616		6.67319	7.64571	1.96732
LOC383770		6.90412	7.83961	1.91909
LOC383809		7.5795	6.77895	-1.74721
LOC384179		6.76708	8.84768	4.23344
LOC384214		10.2287	8.95886	-2.43915
LOC384296		8.56856	7.05368	-2.87747
LOC384348		9.0482	10.0263	1.96942
LOC384382		7.3686	7.76809	1.31896
LOC384607		9.96549	10.8072	1.79244
LOC384842		7.75559	7.17455	-1.49435
LOC385177		7.50425	7.84742	1.26854
LOC385256		11.4141	9.79853	-3.05704
LOC385615		6.88894	9.25097	5.21077
LOC385780		6.62816	7.8305	2.3033
LOC386537		6.70438	7.50972	1.74731
Lpl		12.9757	8.70337	-17.7762
Lpp		8.5668	9.44953	1.84153
Lrp6		7.47417	10.0541	5.95698
Lrrc1		10.1987	9.27817	-1.88497
Ltbp1		7.82527	9.24561	2.71714
Ltbp3		11.963	13.076	2.17361
Ly6g6d		7.61971	7.05054	-1.48349
Ly78		8.15947	7.53015	-1.54985
Lynx1		11.63	12.3333	1.6254
Lyplal1		8.69833	9.33284	1.55212
Lyzl4		7.82101	6.9533	-1.82389
Mad		9.53232	8.28367	-2.38253
Maea		11.0333	11.6899	1.57692
Mal		8.14837	9.1868	2.05194
Mamdc2		8.17687	7.07265	-2.1576
Map4k2		8.80628	7.87579	-1.91543
Map4k5		8.20254	6.83372	-2.57823
Mapk4		7.37772	7.79147	1.33228
Mapkap1		8.71639	9.435	1.64506
Mapt		9.75208	9.24281	-1.42306
Mat2a		10.6276	9.99413	-1.55333
Mat2a		9.11398	8.50039	-1.53033
Mcm6		11.386	6.88707	-22.6806
Me2		9.84416	12.1801	5.05042
Me2		7.3921	8.46213	2.10417
Mela		7.27336	13.7542	89.4122
Mela		6.29206	7.63778	2.54026
Mertk		8.12321	7.09898	-2.02311
Mga		8.46486	7.57724	-1.85257
Mgat3		10.745	9.9722	-1.70783
MGC67181		9.65029	7.85577	-3.46391
MGC67181		9.30043	7.27169	-4.07974
Mgmt		11.6017	9.13537	-5.48719
Mmp16		8.15433	9.32454	2.24644
Mpv17l		8.37057	7.82634	-1.45812
Mro		10.5489	6.80622	-13.3906
Mrpl15		7.94554	6.75242	-2.28751
Mrpl3		8.0456	7.15981	-1.84886
Mrpl35		9.13026	6.77997	-5.09549
Mrpl35		7.30338	6.59313	-1.63858
Mrpl48		12.2153	10.216	-3.97166
Msi2h		9.56772	10.1604	1.50693
Msr2		11.7685	7.6746	-15.2941
Mtap2		9.39763	6.89293	-5.71503
Mycbpap		7.21514	6.89678	-1.24688
Myh14		8.38726	7.21184	-2.27389
Myh7		6.96284	7.8385	1.83623
Myl9		12.9387	14.3837	2.72352
Myl9		12.7722	13.8894	2.17807
Myo5a		9.61625	7.96859	-3.14364
Myoz2		7.2745	8.92359	3.15046
Myrip		7.48099	9.65344	4.51072
Ncam1		11.2217	12.2453	2.0392
Ndufb10		13.1781	9.3168	-14.5178
Nek11		7.89398	6.79434	-2.1481
Nes		13.0997	14.0528	1.94192
Neu2		8.48567	7.31393	-2.25267
Nfe2l2		10.9799	10.4397	-1.45277
Nfkb2		8.61325	7.477	-2.20337
Nkx2-2		8.88654	10.0809	2.29999
Nme4		9.73411	11.342	3.0774
Nnat		10.4239	11.6948	2.41665
Nnat		8.39599	9.56541	2.25148
Nnt		7.69952	6.94561	-1.68787
Noxo1		9.14214	8.42507	-1.64352
Npdc1		9.39116	9.93583	1.45868
Nphp1		7.9597	6.27461	-3.21419
Npn3		10.8886	9.97539	-1.88302
Npn3		12.0109	11.0431	-1.95343
Nrarp		8.55972	9.44379	1.844
Nrg1		7.37579	6.52049	-1.81182
Nsdhl		12.9738	13.8938	1.89445
Ntsr2		11.3425	9.27057	-4.19874
Nudel-pending		9.27541	6.89409	-5.24061
Nudt6		10.3386	7.52212	-7.04083
Ocil		8.10809	8.81009	1.62819
Olfr887		8.6379	6.992	-3.14408
Osbp		10.6	8.47421	-4.39137
P4ha3		11.2487	13.7083	5.47633
P4ha3		9.80626	12.3219	5.72169
Pace4		11.6009	9.79272	-3.48151
Paip1		10.5556	11.6952	2.19002
Pak1		9.19956	7.80816	-2.6306
Pappa2		10.2595	8.76215	-2.81202
Papss1		8.07652	7.07458	-2.0122
Parp8		8.38963	7.46274	-1.89178
Pbx4		9.19305	8.32154	-1.83039
Pbx4		6.72723	7.237	1.42459
Pcdha1		10.0316	11.2361	2.30695
Pcdha11		9.38728	10.5579	2.25163
Pcdhb22		9.88758	10.9089	2.02503
Pcm1		9.14074	7.7013	-2.70358
Pde1a		10.378	11.2066	1.77846
Pdhb		9.59735	8.62374	-1.96881
Peli2		8.33684	9.00305	1.58846
Peli2		11.1563	10.3832	-1.71417
Pgm5		8.95275	7.41493	-2.91715
Phlda3		12.4172	10.7544	-3.1557
Pi4k2b		9.99351	9.44888	-1.45879
Picalm		12.2254	8.75479	-11.0941
Pik3r3		9.54145	10.8016	2.38627
Pik3r3		9.89426	11.2661	2.57782
Pik3r4		9.46983	7.54864	-3.79031
Pip5k1a		7.39228	9.10023	3.32588
Pip5k2a		13.9651	12.7221	-2.3666
Pla2g4b		7.26884	6.72614	-1.45672
Pla2g7		13.1991	12.1264	-2.08838
Plekha4		11.7092	10.6742	-2.04692
Plscr4		9.88783	8.07471	-3.51581
Plxdc1		8.67709	7.59718	-2.10061
Plxnb3		7.25777	8.61314	2.55687
Pnp		7.43266	6.89941	-1.44707
Pofut1		8.34705	8.94223	1.51055
Pogz		10.2289	9.47443	-1.68948
Poln		7.69759	6.99939	-1.62312
Polr3f		8.96292	7.64988	-2.49478
Ppm1d		11.6652	11.049	-1.53211
Ppox		9.81132	9.16458	-1.56794
Ppp1r3e		8.04878	7.07287	-1.96634
Prdm2		10.4593	11.379	1.89729
Prdx2		9.56995	8.77102	-1.74001
Prdx2		10.8945	6.99128	-14.9537
Prpf8		9.47735	8.64081	-1.78452
Psat1		11.6988	9.12181	-5.95693
Psmb6		14.701	10.7443	-15.5951
Psmb9		10.1818	7.58244	-5.9855
Pttg1		10.8632	7.11529	-13.4022
Pxmp2		13.3168	10.6413	-6.37184
Rab26		8.711	7.58628	-2.17575
Rab6b		11.6952	9.05105	-6.20528
Rad52b		11.1504	9.92305	-2.32779
Rai3		7.9571	6.86272	-2.1289
Rapgef3		10.4692	9.56427	-1.86684
Rarb		10.0274	9.1851	-1.79332
Rassf3		11.7159	10.7732	-1.92342
Rbm18		8.20589	7.62937	-1.49266
Rbm28		12.3121	11.2535	-2.08541
Rec8L1		8.89964	7.05383	-3.59421
Reck		9.85373	7.56386	-4.85725
Refbp2		8.89901	7.87712	-2.03515
Reln		11.0334	9.93502	-2.14418
Rere		8.0105	6.69582	-2.48596
Rgs17		8.98311	7.79357	-2.26547
Rgs17		9.09438	7.76194	-2.51446
Rhoe		11.8153	10.1907	-3.07555
Ring1		8.8088	6.78364	-4.10143
Rnase1		7.20882	10.1945	7.93084
Rnf138		9.45407	7.15624	-4.93254
Rnf20		7.61126	6.85238	-1.69424
Rorc		9.16501	8.31556	-1.79595
Rpap1		8.80725	9.34475	1.45153
Rpl14		7.77785	9.16118	2.6101
Rpl21		14.4612	12.6021	-3.62809
Rpl29		11.1423	7.32412	-14.1146
Rpo1-2		9.61913	6.67474	-7.69563
Rpo1-4		8.39391	6.82247	-2.97063
Rpo1-4		8.25736	6.78318	-2.7835
Rpp14		12.2954	11.2688	-2.0356
Rps15a		8.84779	7.90001	-1.92755
Rps3a		14.2064	13.1305	-2.10178
Rragd		9.96691	10.9767	2.01367
Rtn2		8.81569	10.6294	3.49417
Rtn4		9.62809	7.77729	-3.60489
Rtn4		6.59634	7.93609	2.53445
Runx1		8.27211	6.98113	-2.47303
Rusc2		11.4735	8.6333	-7.15524
S100a4		8.70313	10.4661	3.35155
Samsn1		10.7583	6.61031	-17.7397
Sbsn		9.93366	6.91916	-8.08439
Sc4mol		14.0628	12.2991	-3.38935
Sca1		12.1999	10.2883	-3.74996
Scd4		8.41875	6.85794	-2.94698
Scgf		7.89821	8.60843	1.63433
scl000625.1_4		8.17149	6.59009	-3.00025
Scp2		8.78983	10.1041	2.48554
Sdh1		10.3917	8.64614	-3.33538
Sec24d		10.9195	7.28476	-12.4585
Sema5a		9.50263	8.07234	-2.69758
Senp1		8.86241	9.7335	1.82728
Serf2		13.6493	13.9706	1.24946
Serhl		10.0947	8.83655	-2.39456
Sf3b5		13.0409	13.8318	1.73164
Sgk3		7.49458	6.64081	-1.81325
Sgne1		13.8068	14.8398	2.0462
Shh		9.86416	11.1733	2.49549
Shoc2		10.0595	11.3368	2.42998
Siat8b		11.6075	12.5121	1.8736
Ski		8.44028	7.6713	-1.70431
Slc15a2		11.8678	8.96458	-7.46178
Slc15a2		11.3637	13.2768	3.78765
Slc22a4		9.52479	6.61639	-7.54832
Slc2a4		8.70854	6.99917	-3.2761
Slc35a5		9.75701	9.02935	-1.65901
Slc38a1		7.62097	8.30888	1.61014
Slc38a3		12.0283	11.2693	-1.69266
Snx5		9.34909	7.50446	-3.63059
Snx5		7.93848	6.94195	-2.00695
Sostdc1		12.0774	11.25	-1.77823
Sox8		11.1299	11.6756	1.45828
Spag1		10.1074	9.73645	-1.29351
Sparc		13.8165	10.4995	-9.96435
Spata5l1		7.50315	6.80499	-1.62198
Spg4		8.20739	7.5138	-1.61594
Spire2		8.136	9.56324	2.69098
Spna2		9.15385	10.4132	2.39464
Srd5a2l		11.5586	10.788	-1.70536
Srp9		12.403	11.9153	-1.40197
Srpr		11.7104	10.3839	-2.50804
Ssbp2		6.76424	7.94628	2.27609
Sspn		12.7682	6.54039	-75.0399
Stab2		6.97704	11.9071	30.4931
Stard10		9.38508	8.65558	-1.65858
Stard10		12.0513	10.249	-3.45808
Stard4		11.884	12.7581	1.83497
Stard7		11.8688	9.73807	-4.36661
Sts		8.61927	7.13998	-2.78633
Suclg2		10.0797	9.24167	-1.78595
Sult4a1		8.07405	9.16577	2.13022
Syt1		7.15445	10.4233	9.67545
Syt1		8.32159	12.0047	12.8053
Syt9		9.33363	10.3821	2.06962
Tagln		10.9996	12.1746	2.26918
Tcea2		11.8587	11.0096	-1.8045
Tdrkh		10.1897	9.61195	-1.49303
tea		7.39749	6.62499	-1.71197
Tesk1		11.6461	7.99758	-12.5098
Tgfb1i1		10.2745	11.5519	2.43726
Thap4		11.0735	9.54176	-2.89312
Thrap5		9.86167	10.5909	1.66164
Thumpd1		10.7992	7.21288	-12.0142
Tia1		10.1768	8.457	-3.2506
Tipin		8.5035	6.67103	-3.5747
Tmc7		10.1588	11.433	2.423
Tmem8		9.649	11.3029	3.18423
Tnfsf13		10.0414	7.75045	-4.91712
Tnfsf18		7.22471	9.43471	4.70545
Tomm22		12.1532	9.10768	-8.26521
Tomm34		10.124	9.62704	-1.41109
Tpm2		11.1053	12.6178	2.8927
Traf1		12.484	9.50767	-7.8795
Trim11		10.6145	7.48113	-8.74759
Trim25		11.6779	10.1723	-2.78909
Trim30		10.856	7.13159	-13.2504
Trim34		9.62477	7.91557	-3.25909
Trim34		8.97744	8.08244	-1.85975
Tro		9.04297	10.1463	2.15327
Ttc15		7.97496	10.2535	4.85905
Ttr		15.2643	10.8814	-19.5262
Ube2i		9.79651	6.74436	-8.29819
Ube3a		7.38413	6.65528	-1.65853
Ubr1		7.62723	8.58991	1.94859
Ugt1a9		8.61485	7.46894	-2.23344
Usp53		11.2801	9.85684	-2.66524
Vamp8		11.8292	9.86425	-3.84686
Vapb		10.3901	11.3993	2.0199
Vars2l		8.28007	6.98197	-2.45948
Vps52		9.17706	7.50376	-3.17708
Wbscr27		9.04225	9.74821	1.6288
Wdfy1		8.60372	10.9989	5.26789
Xist		13.0526	11.9059	-2.22723
Xlr3a		7.04936	9.29223	4.75022
Ysg2		10.3162	9.84702	-1.38349
Ywhag		7.33428	8.48329	2.21963
Zfhx1b		12.3443	11.0302	-2.48681
Zfp125		8.80497	6.47318	-5.04334
Zfp27		9.90867	8.50343	-2.65072
Zfp367		11.2178	8.50408	-6.55096
Zfp46		7.76543	6.98955	-1.71449
Zfp68		10.4665	8.04182	-5.36736
Zfp68		10.78	7.03792	-13.4234
Zfyve27		8.58244	9.08386	1.41557
Zzef1		10.0674	7.46821	-6.07185
