# Supplementary material for: Differential response of C57BL/6J mouse and DBA/2J mouse to optic nerve crush
Source: BMC Neurosci. 2009 Jul 30;10:90. doi: 10.1186/1471-2202-10-90 (PMC2727955; doi:10.1186/1471-2202-10-90)
Supplement: Additional file 4 — Oligonucleotides used for Real-Time qRT-PCR [file 1471-2202-10-90-S4.xls]

## Sheet: Sup Table 4, Probes and Primers
Supplementary Table 4. Oligonucleotides used for Real-Time qRT-PCR
Gene		Accession No.		Sequence (5'→3')		Product (bp)		Probe**
Actb*		NM_007393.1		AAGGCCAACCGTGAAAAGAT		110		56
				GTGGTACGACCAGAGGCATAC
Bcl2a1a		NM_009742.3		TTTCCAGTTTTGTGGCAGAAT		94		2
				TCAAACTTCTTTATGAAGCCATCTT
Chrna6		NM_021369.2		TCAACCAGATTATGGAGACCAA		66		5
				CCCAACGCAATCTGTAGTCC
Cryaa		NM_013501.2		GAGATTCACGGCAAACACAA		60		34
				AAATTCACGGGAAATGTAGCC
Crybb2		NM_007773.3		CAGCCCCTTAACCCCAAG		68		2
				CTGAGCTCGTGGGAATGG
Crym		NM_016669.1		GGGGCTCACATCAATGCT		61		40
				GCTCGTCATCCAGTTCTCG
Egr1		NM_07913.5		CCTATGAGCACCTGACCACA		90		22
				TCGTTTGGCTGGGATAACTC
Gfap		NM_010277.2		GGAGAGGGACAACTTTGCAC		75		29
				GCCTCAGGTTGGTTTCATCT
Sox11		NM_00234.5		GCGATATTCTTTGAAGACCCAGT		61		96
				GTGTGGAAACCACCCTGTCT
Thy1		NM_009382.3		AACTCTTGGCACCATGAACC		67		15
				TCGGGACACCTGCAAGAC
* β-actin (Actb) was used as the internal control based on its stability from the microarray data.
** The probes were Roche Applied Science, Universal ProbeLibrary probes chosen based on their binding position and intron-spanning through Roche's ProbeLibrary Assay Design Center Located at, https://www.roche-applied-science.com/sis/rtpcr/upl/index.jsp
