# Supplementary material for: Differential response of C57BL/6J mouse and DBA/2J mouse to optic nerve crush
Source: BMC Neurosci. 2009 Jul 30;10:90. doi: 10.1186/1471-2202-10-90 (PMC2727955; doi:10.1186/1471-2202-10-90)
Supplement: Additional file 5 — Genes of principal component 1 (PC1) [file 1471-2202-10-90-S5.xls]

## Sheet: Supplemental Table 5 (PC1)
Supplementary Table 5. Genes of Principal Component 1 (PC1)
Symbol		B6 Cntrl Avg	B6 2d Avg	B6 5d Avg	D2 Cntrl Avg	D2 2d Avg	D2 5d Avg
0610006L08Rik		8.48	10.55	12.64	9.61	12.5	11.36
0610007P08Rik		8.16	8.72	9.36	8.32	8.9	9.74
0610009D07Rik		8.11	8.34	9.87	8	8.83	9.75
1190005F20Rik		12.87	11.93	11.98	13.08	12.23	12.31
1500016O10Rik		8.58	9.39	11.15	9.23	10.39	9.87
1700029J07Rik		13.27	12.71	12.36	13.04	12.77	12.44
2010106G01Rik		6.95	7.1	7.17	7.21	7.49	7.1
2010107E04Rik		17.91	17.05	16.27	17.37	16.74	16.71
2310047A01Rik		9.12	8.88	9.78	8.73	9.38	9.53
2410006F04Rik		8.65	8.64	8.84	8.79	8.44	8.33
2410129H14Rik		6.7	6.66	6.56	6.56	6.62	6.65
2410129H14Rik		8.75	9.36	10.59	8.75	9.72	9.4
2610024E20Rik		11.53	10.69	10.52	11.67	10.94	10.61
2610024E20Rik		11.75	11.03	11.09	12.15	11.24	11.27
2810021B07Rik		9.57	10.17	10.92	8.89	9.98	10.35
2810474O19Rik		7.1	7.18	7.33	7.05	7.17	7.22
2900016G23Rik		8.01	8.62	9.8	8.07	8.73	9.98
4833418A01Rik		8.7	8.71	9.97	8.92	9.19	9.55
4833431D13Rik		7.94	8.6	9.91	8.21	8.76	10.62
4921505C17Rik		9.27	9.74	10.28	9.2	10.17	10.74
4930488E11Rik		7.23	7.05	6.82	7.14	7.1	7.04
4930519N16Rik		14.16	13.92	13.29	14.44	13.45	13.23
4932432K03Rik		6.45	6.56	6.49	6.34	6.76	6.8
4932442K08Rik		7.54	8.21	9.17	7.69	8.36	9.53
4933401F02Rik		7.84	7.65	7.51	6.91	7.29	6.78
4933407N01Rik		10.24	11.37	11.55	10.18	10.96	11.16
5330432B20Rik		8.84	8.37	8.49	8.01	8.31	7.98
5430407P10Rik		7.92	8.08	7.46	7.02	7.3	6.86
5730577G12Rik		8.43	8.57	10.32	8.54	9.16	11.1
5730594E01Rik		7.51	7.86	9.04	7.79	7.91	9.49
5830407P18Rik		9.9	10.3	10.9	9.8	10.65	11.65
5830417I10Rik		6.82	6.98	6.73	6.98	6.94	6.89
5830417I10Rik		6.59	6.77	6.91	6.62	6.61	6.69
5830467E07Rik		8.62	8.72	8.83	8.69	8.56	8.76
6330417E04Rik		7.63	8.26	8.68	7.67	8.33	8.51
6530418L21Rik		6.76	6.88	7.17	6.87	7.05	7.01
6530418L21Rik		8.72	8.66	8.94	8.41	8.66	8.67
6820416H03Rik		8.2	8.71	9.74	8.1	9	10.15
9230115A19Rik		8.6	8.65	9.72	8.62	9.15	9.95
9430047F21Rik		7.87	8.09	9.25	7.78	8.38	9.3
9430090I01Rik		8.53	8.86	9.77	8.8	9.65	9.79
A130090K04Rik		11.85	11.99	12.66	11.59	12.15	12.49
A230062G08Rik		11.93	11.33	10.97	11.75	11.09	10.82
A730058G16Rik		8.01	8.25	8.79	7.89	8.39	8.9
A930038C07Rik		7.97	8.98	10.26	8.03	9.27	10.47
Abca4		12.84	13.41	11.84	14.33	13.08	12.96
Ablim1		7.01	7.19	7.5	7	7.29	7.17
Ablim1		7.75	7.56	7.56	7.65	7.65	7.59
Ablim1		6.84	6.78	6.72	6.78	6.74	6.9
Acadm		10.8	10.1	13.19	11.08	11.91	11.7
Acvr2b		6.93	6.76	6.79	6.88	6.7	7.07
Acvr2b		9.57	9.55	10.35	9.2	9.79	10.74
Adam1a		10.88	10.29	9.22	10.86	9.97	9.84
Adar		10.86	11.63	11.81	10.83	11.53	11.78
Adcy2		11.92	11.45	10.75	11.63	11.43	11.12
Adcy5		11.67	11.55	10.96	11.82	11.71	11.28
Add3		8.95	9.41	10.06	8.91	9.53	9.82
Agtpbp1		6.81	6.48	6.43	6.62	6.62	6.68
Agtpbp1		8.92	8.81	10.12	8.52	8.83	9.72
Agxt2l2		7.28	7.34	7.39	7.3	7.41	7.27
AI314180		8.68	8.75	10.2	8.34	9.44	10.14
AI317395		8.27	8.8	9.48	8.35	9.32	9.87
AI467481		8.97	9.4	9.69	8.7	9.22	9.47
AI836003		9.24	8.48	7.9	8.99	8.13	7.88
AK041729.1		8.47	9.57	11.3	9.43	10.7	11.34
AK054299.1		7.4	8.07	9	7.5	8.24	9.17
Akap8		7.98	8.85	9.84	8.17	9.27	10.71
Alkbh8		8.66	9.45	9.97	8.82	9.93	10.26
Amd2		10.47	11.26	12.06	10.82	11.53	12.1
Anapc5		14.24	14.05	13.29	14.55	14.24	13.84
Ank2		7.69	8.41	10.04	7.64	8.99	10.1
Ankhd1		11.1	11.35	12.01	10.91	11.53	12.16
Ankrd11		9.73	9.16	9.37	9.49	9.06	8.98
Ankrd11		8.34	8.25	10	8.49	8.78	10.39
Ankrd11		7.31	8.13	9.15	7.52	8.43	9.93
Ankrd11		10.04	10.17	11.26	10.07	10.85	11.47
Ankrd12		10.46	9.89	11.63	10.25	10.45	10.94
Ankrd52		7.14	7.94	8.89	7.6	8.38	9.58
Aox1		7.08	7.12	7.11	7.09	7.07	7.01
Aox1		7.67	7.63	8.55	7.32	7.73	8.54
Ap3s1		12.68	13.16	13.4	12.61	12.71	13.12
Aplp2		19.22	18.33	17.38	19	18.57	18.23
Aqp1		16.32	15.29	14.13	15.51	15.15	14.24
Arfrp1		7.51	7.76	7.78	7.53	7.48	7.52
Arih1		9.16	9.35	10.31	8.99	9.08	9.59
Arl5a		7.27	7.43	7.32	7.36	7.28	7.32
Arl5a		7.6	7.36	7.24	7.52	7.54	7.45
Ash1l		7.56	8.11	8.84	7.48	7.89	9.23
Ash1l		8.39	9.18	10.62	8.8	10.29	10.21
Ash1l		12.18	12.36	13.67	12.38	13.45	14.01
Atf3		7.21	8.6	9.41	6.96	7.56	8.18
Atox1		11.78	11.13	10.88	11.68	11.09	11.22
Atp1b1		16.88	15.49	14.52	16.45	15.08	14.71
Atp6v0d1		15.24	15.03	14.69	15.15	15.06	14.88
Atp6v1f		14.66	14.37	13.75	15.14	14.47	13.91
Atp8a1		8.67	8.76	9.98	7.76	8.83	9.38
Aytl1a		7.73	7.65	7.61	7.6	7.62	7.72
B2m		6.99	7.07	6.86	7.16	7.08	7
B2m		12.56	12.18	15.19	11.33	12.94	13.55
Bach1		7.3	7.85	8.54	7.2	8.04	8.66
Bat1a		16.38	15.8	14.82	16.93	15.94	15.99
Bat4		7.05	6.93	6.99	7.48	6.85	7.1
BC003331		13.02	12.28	11.9	12.58	12.1	12.27
BC005624		8.25	7.77	7.44	8.02	7.67	7.53
BC029127		8.88	8.98	10.16	8.47	9.33	10.06
BC057371		12.09	11.37	10.52	11.36	11.06	10.49
Bccip		12.89	12.39	12.14	13.02	12.28	11.98
Bccip		6.84	6.64	6.38	6.67	6.54	6.72
Bcl2a1a		6.99	7.08	8.29	6.85	7.4	8.43
Bcl2a1b		7.59	7.89	9.51	7.65	8.11	9.32
Bcl2a1d		7.02	7.1	8.67	6.93	7.43	8.13
Bclaf1		9.7	9.18	10.18	8.62	9.37	10.01
Bdh1		10.69	10.1	9.74	10.24	10.02	9.81
Bdh1		7.67	7.46	7.36	7.63	7.51	7.59
Birc6		7.77	8.2	8.67	7.67	8.03	8.59
Bok		6.64	6.89	6.7	6.64	6.84	6.6
Bok		10.41	10.13	9.13	10.76	10.07	9.76
Bpnt1		13.63	13.11	12.84	13.7	12.96	12.78
Bsg		8.92	10.21	12.13	10.02	11.76	11.21
Bst2		7.46	7.6	10.03	7.29	8.47	8.27
C030018G13Rik		7.48	7.72	8.37	7.29	7.91	8.21
C1qb		7.31	7.57	9.26	6.77	7.57	7.67
C1qg		7.16	7.58	9.29	7.07	7.51	7.89
C230069C04		6.86	6.98	6.78	6.67	6.8	7
C330001N20Rik		13.55	12.74	12.34	13.47	12.82	12.58
C920008O22Rik		10.49	10.6	11.64	10.44	11.6	12.56
Cables1		9.47	8.72	8.27	9.04	8.81	8.47
Cables1		6.76	6.54	6.47	6.72	6.54	6.72
Cacng5		6.1	6.49	6.25	6.18	6.33	6.11
Calb2		15.69	15.25	13.46	15.7	15.1	14.59
Calca		6.71	6.7	8.26	5.89	6.48	7.19
Calm3		17.7	16.55	15.67	17.22	16.3	15.96
Caln1		12	10.88	9.73	11.89	10.93	10.55
Camk2d		8.66	9.18	10.47	8.73	9.71	10.39
Casp9		6.32	6.33	6.38	6.54	6.37	6.19
Casp9		6.33	6.51	6.41	6.6	6.45	6.59
Ccdc39		11.16	11.65	12.56	10.94	12.16	12.53
Ccl12		7	7.28	9.49	6.84	7.73	8.6
Cd68		7.3	8.5	9.27	7.58	8.22	8.65
Cdc2l1		8.14	8.26	9.15	7.72	8.34	9.43
Cdipt		13.95	13.53	13.14	14.07	13.54	13.22
Cdkl2		6.96	6.71	6.75	6.77	6.93	6.84
Cdkl2		9.38	9.67	9.45	9.43	9.47	9.36
Cdr2		16.36	16.08	15.21	16.26	16.13	15.79
Cenpp		8.16	8.41	9.73	7.88	8.78	9.11
Chchd1		15.42	15.07	14.59	15.77	15.24	15.17
Chchd6		13.18	12.88	12.12	13.37	13.16	12.85
Chd1		8.12	8.31	9.52	8.07	8.58	9.76
Chordc1		12.93	11.79	12.09	12.69	11.72	11.54
Chrna6		10.24	9.36	8.44	10.37	9.58	9
Chrnb3		10.37	9.32	8.74	9.94	8.95	8.88
Chrnb3		9.91	9.26	8.39	10.23	9.01	9.22
Chst1		13.34	12.97	11.99	12.96	13.22	12.69
Ckap5		13.24	12.75	12.49	13.08	12.18	12.34
Clic4		7.05	7.27	7.23	7.04	7.14	6.88
Clic4		7.93	7.98	8.17	7.85	7.91	7.84
Clic4		9.32	10.12	10.63	9.23	9.9	9.98
Clu		16.78	16.28	17.5	16.09	16.62	17.08
Cnga1		12.45	13.05	14.28	12.48	13.27	13.1
Cnot1		7.04	7.93	8.68	7.54	8.21	9.14
Col8a2		7.58	7.46	6.87	7.28	6.98	7.07
Cope		12.05	11.93	11.78	11.91	11.72	11.63
Cp		7.58	7.48	8.61	7.07	7.94	8.9
Cpd		7.73	8.36	9.07	7.89	8.41	9.37
Cpd		6.95	8.11	8.97	7.36	8.15	9.28
Cplx1		15.92	14.98	12.98	15.61	15.11	14.22
Cpsf6		8.25	9.71	11.09	8.51	10.28	11.61
Crebbp		6.85	7.36	8.21	7.09	7.35	8.25
Crym		13.18	14.03	15.98	12.84	14.08	15.25
Crym		13.18	14.03	15.98	12.84	14.08	15.25
Csf1r		6.82	6.92	7.24	7.1	7.26	7.01
Csf1r		7.57	8.04	8.87	7.61	7.94	8.24
Csnk2a1		8.33	9.01	10.11	8.28	9.17	10.38
Ctsc		9.01	8.83	10.06	8.7	9.16	9.79
Ctsf		12.19	12.11	11.32	12.27	11.57	11.28
Cul5		9.22	9.66	10.34	8.95	9.74	10.66
Cx3cl1		11.47	11.34	10.8	11.5	11.42	11.09
Cyp1b1		9.12	9.88	10.94	8.65	9.68	10.06
Cyp2c54		6.51	6.42	6.55	6.78	6.56	6.22
D11Bwg0517e		10.28	9.65	9.17	10.31	9.98	9.7
D11Ertd759e		9.46	9.48	11.51	9.2	9.91	10.15
D12Ertd647e		9.89	10.23	12.12	9.41	11.28	11.52
D130051O21Rik		7.38	7.98	8.81	7.51	7.92	9.22
D130057F13Rik		8.07	8.45	9.15	8.27	8.78	8.93
D930030O05Rik		8.03	8.57	9.17	8.06	8.64	9.87
D930038J03Rik		7.17	7.59	8.49	7.19	7.48	8.39
Dcun1d1		9.53	9.98	10.55	9.41	10.02	10.56
Ddx17		18.5	17.39	16.86	17.79	17.42	17.13
Ddx46		7.89	8.05	8.96	7.94	8.2	9.45
Dek		11.01	11.38	12.45	10.72	11.86	12.43
Dlg4		7.41	8.71	10.31	8.11	9.68	9.13
Dmn		10.21	10.35	11.3	9.58	10.48	11.1
Dnaja4		10.64	10.16	9.92	10.65	10.1	9.66
Dnajb1		15.26	14.04	14.1	14.84	14.08	13.9
Dpp10		9.01	8.71	7.85	9.4	8.66	8.69
Dpysl2		6.71	6.59	6.51	6.74	6.68	6.61
Dpysl2		18.63	17.77	16.81	18.09	17.78	16.95
Dpysl2		6.48	6.54	6.25	6.56	6.43	6.49
Drctnnb1a		11.67	11.13	10.62	11.48	11.13	10.74
Dusp11		12.26	11.64	11.75	12.37	11.42	11.35
Dusp3		7.22	7.27	7.25	7.11	7.18	7.13
E130102H24Rik		9.49	10.38	11.34	9.79	10.58	11.07
E130308A19Rik		10.64	10.77	11.38	9.97	10.68	11.39
E230024B12Rik		8.76	8.38	8.12	7.79	8.04	7.65
E330013M12Rik		7.31	8.04	8.83	7.42	8.25	8.82
Ebna1bp2		9.16	9.18	8.97	9.29	8.91	8.88
Ecel1		6.97	8.19	10.16	6.84	7.59	8.77
Edn2		9.69	9.66	13.67	8.92	9.84	14.06
Eef2		16.18	15.75	15.15	16.61	15.77	15.4
EG383229		7.06	7.61	8.35	7.14	7.8	8
Eif2c2		9.53	9.49	10.13	9.17	9.96	10.43
Elmo1		6.51	6.65	6.73	6.68	6.72	6.51
Elmo1		13.5	12.34	11.33	13.44	12.55	12
Elmo3		7.2	7.15	7.09	7.31	7.29	7.3
Eme1		7.25	7.07	6.77	7.11	7.03	7.01
Eme1		9.43	7.83	7.15	9.06	7.72	7.39
Eme1		6.67	6.37	6.51	6.7	6.73	6.49
ENSMUSG00000054990		9.17	8.41	8.46	8.95	8.48	8.37
Epn2		11.63	11.7	11.08	12.02	11.73	11.56
Epn2		9.67	10.55	10.84	9.82	10.94	11.52
Ergic3		11.31	11.37	11.2	11.39	11.2	11.03
Exoc4		8.23	8.76	9.38	8.17	9.02	9.64
Fbxl12		10.8	10.92	10.75	10.85	10.79	10.9
Fdps		12.89	12.64	11.86	13.29	12.31	11.82
Fem1b		13.03	12.76	12.71	13.16	12.51	12.48
Fgf12		10.91	10.61	9.86	10.67	10.44	9.94
Fip1l1		7.81	7.45	7.73	7.74	7.77	7.35
Fkbp4		15	14.41	14.03	15.21	13.85	13.87
Flrt3		6.87	7.05	7.09	7.01	6.9	6.84
Fmo6		9.3	9.75	10.65	9.16	9.95	11.17
Fosl2		7.44	7.12	6.91	7.3	7.12	7.03
Fosl2		6.37	6.29	6.3	6.35	6.3	6.46
Fundc2		6.8	6.68	6.66	6.56	6.83	6.78
Fusip1		8.34	9.13	9.53	8.32	9.35	10.19
Fv1		6.7	6.88	6.7	7.35	7.03	7.26
Gabarap		12.45	13.46	13.99	12.85	13.44	13.49
Gal		7.04	7.32	10.48	6.88	8.31	11.15
Gap43		11.84	12.9	13.11	11.8	12.63	13.38
Garnl3		8.45	8.43	7.81	8.59	8.36	8.43
Gbp4		8.52	8.59	10.82	8.26	9.07	9.37
Gcc2		7.4	8.11	8.98	7.43	8.28	9.4
Gdf1		11.27	10.99	10.49	11.26	11.11	10.84
Gfap		7.42	8.38	9.52	7.76	8.97	10.69
Gga3		10.24	10.01	10.03	10.62	10.11	9.7
Gga3		7.08	7.35	6.98	7.13	7.19	7.13
Gm1131		7.8	8.63	9.62	8	9.21	10.24
Gm1269		9.12	8.24	7.46	9.32	8.75	8.43
Gm1866		10.2	10.75	11.93	10.66	12.06	12.3
Gm526		8.22	10.27	10.79	8.69	10.15	10.37
Gnaq		11.43	11.88	12.33	11.24	11.95	12.62
Gnas		8.02	7.8	7.58	7.75	7.85	7.66
Gnas		8.33	8.87	9.79	8.75	9.52	10.67
Gnas		9.83	10.31	11.97	10.06	11.64	11.09
Gng10		9.85	10.39	11.14	10.42	10.72	11.27
Gpi1		15.96	15.87	15.11	16.33	15.66	15.5
Gpi1		9.13	9.81	11.79	9.73	11.39	10.61
Gpm6b		9.82	10.79	11.52	10.16	11.15	11.44
Gpnmb		6.59	6.72	6.94	6.72	6.65	6.61
Gpnmb		6.87	6.82	6.73	6.81	6.83	6.82
Gpr103		7.9	8.54	9.21	8.11	8.49	8.83
Gpr98		8.93	9.61	10.33	9.04	9.61	9.96
Gprasp1		16.21	15.67	15.27	16.04	15.68	15.19
Gprasp1		6.73	7.4	8.22	7.05	7.8	8.03
Gprc5b		11.23	10.79	10.17	12.07	11.22	11.31
Gria3		7.42	7.38	7.39	7.4	7.55	7.42
Gucy2e		12.48	11.13	11.31	12.12	11.22	11.14
H2-Ke2		11.33	11.52	10.93	12.55	11.51	11.56
H2-T23		7.92	8.24	10.75	7.51	8.75	8.9
Hdac2		8.86	9.24	10.03	9.02	9.71	10.58
Hectd1		7.78	8.34	8.68	7.66	8.39	8.92
Hif3a		9.67	8.77	8.11	9.71	8.85	8.45
Hist1h2af		16.49	15.02	15.02	16.62	15.91	15.52
Hist1h2ai		14.99	13.34	13.28	13.88	13.26	12.65
Hist1h2ao		14.49	13.23	13.14	14.84	13.6	13.58
Hist1h2ao		15.32	13.66	13.6	14.13	13.45	13.09
Hist1h2be		9.84	8.49	8.76	9.35	8.31	8.39
Hist1h2bj		14.61	13.67	13.69	14.39	13.49	13.51
Hist2h2ac		14.97	13.53	13.46	14.39	13.46	12.96
Hk1		8.29	9.06	10.9	8.45	9.66	9.53
Hltf		9.25	8.83	10.9	9.04	9.85	9.7
Hnrpa3		6.52	6.29	6.27	6.43	6.52	6.28
Hnrpm		7.7	7.73	7.72	7.68	7.84	7.58
Hnrpm		17.04	16.09	15.83	16.61	15.62	15.56
Hs2st1		10	9.85	9.64	10.45	9.73	9.71
Htr1d		8.87	8.24	7.76	8.76	8.43	8.29
Ibrdc2		11.67	11.45	12.99	11.5	11.69	12.81
Ica1		9.89	9.44	8.94	9.42	9.32	8.85
Idh3b		13.71	13.87	13.22	14.09	13.8	13.45
Idh3b		7.88	8.27	9.26	7.77	8.56	9.43
Ifi27		7.18	7.73	10.08	6.97	8.58	8.81
Ifit2		8.81	9.4	10.76	8.71	9.38	9.63
Ifit3		7.46	7.74	10.66	7.53	8.73	8.16
Ifit3		7.45	7.54	10.67	7.54	8.87	8.35
Ifit3		7.95	8.13	10.77	7.51	8.61	9.53
Ifitm1		9.59	9.72	11.98	8.93	10.54	10.86
Ifitm3		8.5	8.8	11.62	8.14	9.78	10.16
Ifitm3		8.67	9.32	12.25	8.3	10.09	10.72
Ift122		8.56	9.03	10.12	8.42	8.46	9.24
Igsf11		6.95	7.29	7.6	7.3	7.3	7.28
Igsf11		11.04	11.62	12.55	11.86	11.66	12.64
Igsf21		9.32	9.64	9.16	10.49	9.73	9.61
Il33		11.87	12.51	12.8	11.09	12.01	12.15
Insig2		6.62	6.88	6.62	7.02	6.8	6.73
Insig2		9.57	10.46	11.26	10.14	11.36	11.36
Insl5		9.03	8.65	8.08	9	8.44	8.27
Irgm		6.73	6.65	6.78	6.68	6.62	6.51
Irgm		7.52	7.6	8.91	7.21	7.55	8.3
Isl2		8.31	8.08	7.29	8.35	8.06	7.81
Itgae		6.63	6.77	6.49	7.04	6.42	6.79
Itpka		7.71	7.62	7.32	7.76	7.54	7.25
Jagn1		14.02	13.61	13.2	14.47	13.86	13.57
Jmjd6		15.68	14.42	13.91	15.25	14.31	14.24
Kcnc4		11.61	11.19	10.36	11.91	11.19	11.02
Kcnj14		7.57	7.58	7.44	7.81	7.79	7.57
Khdrbs1		8.51	8.85	10.19	8.57	9.45	9.57
Kif1b		8.13	8.93	9.82	8.62	9.12	9.14
Kif1b		16.28	17.11	17.05	16.32	16.97	17.03
Kif1b		8.87	9.15	11.22	9.06	9.92	9.73
Kif1b		10.2	10.03	11.16	9.67	10.16	11.23
Kif3b		10.42	10.43	11.74	9.58	10.99	11.35
Kif4		8.19	8.35	7.18	8.16	8.1	7.69
Kif4		7.55	7.29	6.96	7.61	7.57	7.29
Kif5c		15.85	15.43	14.63	15.55	15.33	14.95
Kndc1		7.19	6.98	6.88	7.05	7.27	7.05
Kndc1		7.16	7.12	7.11	7.32	7.15	7.32
Kndc1		10.22	9.69	8.56	10.01	9.88	9.8
Laptm5		9.03	9.96	11.51	9.22	10.37	10.78
Lgals3bp		8.16	8.51	11.03	7.52	8.62	8.71
Lgi3		8.62	8.18	7.58	8.53	8.22	7.99
LOC226036		8.27	7.41	7.82	8.31	7.73	7.65
LOC241621		12.77	12.02	11.46	12.85	11.89	11.76
LOC269029		8.97	9.54	10.24	9.39	9.86	10.2
LOC270037		16.01	15.22	14.53	16.13	15.43	14.96
LOC277837		12.07	12.71	14.07	12.76	13.68	13.75
LOC381173		7.46	7.91	9.03	7.59	8.32	9.06
LOC381621		7.59	7.22	7.54	7.32	7.36	7.27
LOC382087		11.14	10.29	10.14	11.32	10.16	10.24
LOC382127		15.09	13.9	13.31	15.16	13.89	13.88
LOC384582		7.4	7.21	6.92	7.28	7.17	7.17
LOC385086		11.92	12.89	13.92	12.76	13.9	13.84
LOC385959		11.21	10.95	11.88	10.68	11.25	12.58
LOC386124		12.76	12.65	13.9	12.5	13.11	14.67
Lpgat1		10.03	11.31	11.76	10	11.76	12.62
Lrba		12.55	12.4	12.04	13.05	12.34	12.18
Lrrc23		6.81	6.75	6.81	6.91	6.85	6.84
Lsm12		7.65	8.86	10.29	8.62	9.78	10.15
Lsmd1		12.42	11.63	11.45	12.57	11.69	11.46
Ly86		7.56	8.2	9.64	7.89	8.25	9.16
Lynx1		14.2	13.64	12.88	14.51	13.86	13.47
Lynx1		7.38	7.64	7.79	7.41	7.72	7.68
Lypd6		9.83	9.12	8.62	9.85	9.53	9.15
Lyplal1		6.69	6.75	6.6	6.75	6.96	6.49
Magi1		7.61	8.31	9.02	7.77	8.45	9.25
Mapk8ip3		6.28	6.57	6.63	6.43	6.76	6.54
Mark3		13.21	13.06	13.05	13.35	13.15	12.77
Mat2a		15.35	15.12	15.68	13.13	15.02	15.15
Mat2a		8.48	8.93	10.74	7.93	9.43	8.86
Mat2a		9.03	9.84	12.51	8.4	11.22	10.31
Mbip		7.03	6.91	6.8	6.79	6.93	6.86
Mboat5		8.34	9.35	10.18	8.45	9.43	9.74
Mcat		7.45	7.43	7.4	7.52	7.46	7.37
Mcm6		6.79	6.8	6.78	6.86	6.87	6.72
Mcm6		8.02	7.85	8.07	7.85	7.85	7.79
Mdm1		7.14	7.31	7.33	7.07	7.33	7.11
Mdm1		7.26	7.24	7.37	7.34	7.35	7.09
Mdm1		6.89	7.02	7.3	6.9	7.14	6.79
Mdm1		7.77	7.79	8.01	7.71	8.04	7.8
Mdm1		8.27	7.63	7.99	8.26	7.96	7.79
Mea1		12.8	12.4	11.98	13.08	12.36	12.18
Mef2a		7.26	7.45	8.48	7.32	7.77	7.98
Mef2a		7.85	7.95	8.99	7.84	8.12	8.73
Megf9		7.99	8.56	9.84	8.3	8.55	9.78
Mela		7.14	7.19	6.87	7.07	7.26	7.04
Mela		7.06	6.8	6.58	6.99	6.92	7
Mest		7.02	7.15	7.14	7.3	7.31	6.98
Mest		9.69	10.84	11.96	10.81	10.75	11.84
Mgst3		9.96	9.64	9.09	10.61	9.68	9.38
Mgst3		10.74	10.27	9.45	11.62	10.56	10.29
Mic2l1		11.36	11.18	10.56	11.57	11.35	11
Mif		15.77	14.98	14.33	16.16	14.84	14.75
Mll3		14.31	14.32	14.44	13.7	14.19	14.79
Mll5		11.86	12	13.07	11.27	12.83	13.23
Mllt10		6.69	6.73	6.66	6.83	6.61	6.63
Mlstd2		6.99	7.03	7.02	6.81	6.88	7.19
Mmp12		7.25	9.8	10.35	7.04	9.36	9.37
Mmp9		10.07	9.4	8.82	9.14	9.19	8.73
Mpeg1		7.35	8.01	10.41	7.23	8.24	8.98
Mrc2		7.15	7.11	7.07	6.99	7.19	7.09
Mrc2		7.34	6.98	6.83	7.03	7.03	6.88
Mrpl1		9.13	8.95	8.71	9.28	9.05	8.88
Mrpl28		14.87	14.08	13.64	14.83	14.2	13.95
Mrpl34		11.39	10.48	10.17	11.23	10.17	9.77
Mrpl35		7.54	7.13	7.41	6.76	7.14	6.78
Mrps34		12.26	11.67	11.31	11.81	11.59	11.44
Ms10h		7.29	7.26	7.27	7.44	7.2	7.36
Msh3		10.15	10.63	11	10.24	10.56	10.69
Msi2		9.55	10.1	11.12	9.56	10.32	11.76
Msn		10.07	10.05	11.57	9.69	10.15	10.99
Mta2		13.13	12.52	12.04	13.13	11.83	12.3
Mtap1b		11.42	11.06	13.6	11.62	12.93	12.85
Mtap1b		14.04	14.66	15.52	13.9	14.99	15.67
Mtdh		11.16	12.04	12.16	10.93	12.02	12.22
Myh10		10.96	9.75	10.21	10.69	10.07	9.56
Mylk		9.85	10.3	9.67	10.48	10.23	9.98
Mylk		10.24	10.8	10.39	10.99	10.58	10.21
Myo5a		6.46	6.5	6.55	6.72	6.61	6.53
Myo9a		8.46	8.94	9.74	8.65	9.05	9.43
Napa		8.23	8.51	8.32	8.35	7.99	7.94
Nasp		8.26	8.35	9.2	8.25	8.9	9.42
Nat8l		9.19	8.78	8.34	9.15	8.73	8.34
Ncoa1		14.37	13.57	13.2	13.96	13.49	13.31
Ndst1		7.03	7.14	7.11	7.12	7.03	7.15
Nef3		11.13	10.33	10.53	10.94	10.63	9.73
Nek3		6.6	6.72	6.99	6.52	6.74	6.72
Nfasc		6.99	7.5	8.21	7.01	7.56	8.43
Nfic		8.65	9.77	10.43	8.92	10.28	11.33
Nkx6-2		7.46	7.22	6.72	7.38	6.9	6.98
Nkx6-2		7.35	7.35	7.24	7.43	7.17	7.41
Nmral1		6.73	6.62	6.66	6.78	6.63	6.58
Nnt		7.39	7.14	7.26	6.62	6.83	6.6
Nol4		7.6	7.54	7.65	7.65	7.59	7.37
Nol6		6.91	6.8	6.91	6.76	6.79	6.84
Nol6		7.13	7	7.13	7.02	7.29	7.13
Nola3		13.24	12.67	11.94	13.94	12.7	12.62
Npc1		14.44	13.81	13.42	14.71	14.2	14.1
Nphp1		8.51	8.44	8.52	8.46	8.11	8.16
Nr2e3		7.27	8.06	9.79	7.65	9.02	8.87
Nrip1		8.72	10.24	10.53	8.86	10.29	11
Nrip3		10.91	10.39	9.85	10.6	10.06	9.88
Nrn1		12.63	12.58	10.43	12.77	12.18	11.09
Nvl		7.51	7.22	7.36	7.08	7.01	7.09
Nvl		7.03	7.41	8.1	7.06	7.32	8.21
Oasl2		7.06	7.05	8.62	6.68	7.24	7.51
ORF61		10.67	10.54	10.24	10.37	10.15	9.75
Ormdl3		15.26	14.56	14.23	15.24	14.2	14.17
Osbp		6.42	6.67	6.45	6.59	6.59	6.6
Osmr		8.04	8.22	10.17	7.61	8.24	9.39
OTTMUSG00000005065		11.29	10.7	9.71	10.93	10.25	9.75
P4ha1		11.88	11.09	10.46	11.53	10.63	10.2
Pabpc1		7.02	6.98	7.14	7.08	6.93	6.94
Pabpc1		7.72	7.78	8.01	7.38	7.57	7.48
Pabpc1		12.59	13.65	14.09	12.91	13.9	14.04
Park7		16.52	15.87	15.25	16.66	16.07	15.72
Parp3		8.79	9.82	11.24	9.48	9.98	10.91
Parp9		8.14	8.2	9.64	7.64	8.24	8.56
Pax6		15.45	14.03	13.64	14.84	14.07	14.06
Pbxip1		8.21	8.76	10.07	8.45	9.24	10.45
Pcdhb16		7.89	8.61	8.9	7.71	8.73	9.22
Pdcd10		10.07	10.34	10.82	10.16	10.39	11.12
Pdcd4		13.91	13.26	12.84	14.05	13.24	13.03
Pde3a		9.15	9.38	10.18	9.08	9.39	9.83
Pdia5		6.92	6.85	7.17	7.04	7.23	7.09
Pdia5		11.75	11.24	11.1	11.37	10.79	10.36
Pdlim4		9.75	10.06	11.23	9.61	10.28	11.33
Pdlim5		6.63	6.76	6.81	6.65	6.61	6.62
Pdlim5		6.76	6.89	7.09	6.97	6.92	7.14
Pdlim5		7.23	7.87	8.44	7.39	7.84	8.67
Pfkp		8.91	8.73	8.47	8.53	8.25	8.6
Pfkp		7.07	8.16	9.71	7.6	9.18	8.8
Pfkp		8	8.23	10.21	7.92	8.9	9.68
Pgk1		17.65	17.34	16.62	17.64	17.35	17.13
Pgls		12.9	12.39	11.95	12.96	12.45	12.05
Phf14		11.76	13.04	13.29	12.06	13.19	14.05
Phf20l1		8.36	7.79	8.25	8.12	8.21	7.91
Phf20l1		9.44	10.72	11.19	9.41	10.68	11.47
Phf21b		12.33	11.34	11.06	12.25	10.97	11.34
Pi4kb		6.64	6.86	7.05	6.82	7.12	6.88
Pi4kb		8.59	9.07	8.93	9.08	9.1	8.81
Pigt		7.11	6.9	6.78	7.08	6.85	6.78
Pigt		9.53	12.31	14.44	11.05	13.93	14.39
Pik3r3		10.56	10.56	10.63	11.08	10.51	10.06
Pip3ap		9.46	9.77	10.16	9.18	9.63	9.93
Pitpna		12.76	12.35	11.71	12.26	11.86	11.64
Pkm2		9.67	10.21	12.05	10.43	11.71	11.21
Pla2g4e		6.85	7.06	6.85	6.79	6.88	6.93
Plekha1		7.47	7.96	9.09	7.55	8.56	8.29
Ppia		18.73	17.92	17.15	18.91	18	17.81
Ppia		18.64	17.86	17.13	18.84	18.13	17.76
Ppm1k		8.64	8.56	8.46	8.59	8.52	8.52
Ppme1		14.99	14.54	13.77	15.02	14.59	14.08
Ppp2ca		17.04	16.36	15.72	16.99	16.49	16.2
Ppp2r5e		9.14	9.54	10.56	8.98	9.92	10.52
Prkr		7.62	7.77	9.29	7.46	8.09	8.27
Prkrir		10.49	10.15	9.85	10.35	10.33	10.18
Prl4a1		7.63	7.29	7.22	6.9	7.04	6.52
Prmt7		13.98	13.68	13.15	14.18	13.8	13.35
Prpf40a		8.26	8.56	8.39	8.46	8.27	8.52
Prpf40a		8	8.68	9.31	8.03	8.67	9.99
Prpf40b		8.48	8.84	8.65	8.45	8.69	8.57
Prpf40b		9.18	9.19	9.89	8.95	9.29	10.05
Prpf8		14.08	14.15	13.75	14.18	13.77	13.6
Psmb8		7.44	7.38	9.61	7.56	8.42	8.52
Psmb8		8.04	8.08	9.74	7.62	8.59	9.2
Psmc4		15.08	14.66	13.97	14.89	14.56	14.56
Psmd13		12.67	12.59	12.1	12.8	12.21	12.07
Psmd7		10.38	9.93	12.14	10.56	11.63	11.44
Ptbp2		7.45	8.14	9.58	7.66	8.78	9.9
Pten		9.09	9.98	10.96	9.27	10.01	10.6
Ptp4a2		11.38	11.84	12.41	10.33	11.5	11.85
Ptpn11		7.24	7.24	7	7.28	7.16	7.15
Ptpn11		10.35	9.43	9.98	10.06	9.75	9.25
Pus7		7.2	6.96	6.94	7.15	7.16	7.16
Pvalb		13.19	10.98	9.39	12.2	11.42	10.84
Pvrl2		6.52	6.74	6.7	6.44	6.77	6.83
Pvrl2		7.85	8.13	8.76	7.88	8.1	8.52
Rab14		15.06	13.67	13.09	14.67	13.58	13.4
Rab1b		7.19	7.09	6.96	7.15	7.12	7.02
Rab1b		8.06	9.44	10.85	8.92	10.41	10.16
Rab3gap2		7.65	7.85	8.48	7.53	8.09	8.61
Rad23a		6.9	6.8	6.7	6.81	6.93	6.7
Rangap1		14.49	13.91	13.46	14.61	13.96	13.55
Rangap1		6.75	6.9	6.79	6.71	6.75	6.62
Rangrf		10.34	10.01	9.32	10.84	9.85	9.65
Rangrf		11.29	10.72	10.01	11.99	11.16	11.19
Rap1gds1		15.32	14.59	14.17	15.1	14.62	14.24
Rasa2		8.56	8.56	10.13	8.98	9.52	10.08
Rasgrp1		6.98	7.14	7.15	7.04	7.05	7.08
Rasgrp1		7.83	7.65	7.8	7.96	7.98	7.79
Rax		7.58	8.03	9.05	7.56	8.24	8.97
Rbbp4		9.23	9.96	10.58	8.76	10.24	10.64
Rbm17		12.26	12.56	13.25	12.6	12.23	13.26
Rbm25		6.6	6.4	6.46	6.54	6.6	6.56
Rbm25		8.44	8.83	9.82	8.26	9.17	10.04
Rbpms		11.78	11.07	9.07	12.01	11.45	10.74
Rbpms		8.25	7.81	7.16	8.83	8.06	8.12
Rbpms2		8.85	8.16	7.48	8.68	8.36	7.98
Rbx1		14.44	13.68	12.92	14.44	13.68	13.52
Resp18		13.17	12.32	11.6	13.02	12.37	12.2
Rfx2		9.97	10.09	11.71	10.14	10.07	11.78
Rgs5		7.14	8.07	9.71	7.39	8.71	9.33
Rgs7bp		8.32	8.34	9.55	8.34	9	9.06
Rhobtb2		10.19	9.79	9.37	10.15	9.79	9.38
Rhobtb2		9.55	9.4	9.01	9.44	9.44	9.07
Rhobtb2		8.08	7.79	7.95	7.96	7.87	7.5
Rhobtb2		7.91	7.71	7.81	8	7.42	7.11
Rif1		8.89	9.16	9.9	8.6	9.58	10.17
Rims3		13.28	12.66	11.81	12.86	13.02	12.14
Rnf138		7.53	7.47	7.39	7.41	7.53	7.36
Rnf138		7.86	7.63	7.73	7.72	7.61	7.6
Rnf214		8.11	8.24	8.97	8.1	8.37	9.05
Rock2		7.03	7.48	8.63	7.18	7.76	8.65
Rpl10a		15.65	15.28	14.79	16	15.34	14.97
Rpl10a		16.65	16.12	15.65	17.02	16.31	15.94
Rpl26		17.3	16.62	15.64	17.17	16.39	16.18
Rpl34		14.96	14.52	13.94	15.11	14.61	13.91
Rpl7		16.3	15.77	15.13	16.35	15.67	14.99
Rpl8		16.69	16.48	15.8	16.98	16.35	16.01
Rps10		16.38	16.23	15.55	16.66	16.2	15.57
Rps16		17.07	16.84	16.17	17.26	16.88	16.48
Rps17		17.28	16.87	16.3	17.16	16.77	16.77
Rps26		17.2	16.62	16.01	17.22	16.61	16.36
Rtn4		6.66	6.85	6.43	7.71	7.05	7.14
Ryk		10.52	10.74	10.14	11.08	10.45	10.04
S100a6		12.31	11.52	13.82	9.96	12.59	13.74
Samd9l		8.07	7.96	9.48	7.86	8.27	8.63
Sat1		11.5	11.77	12.85	11.09	11.39	12.24
Satb1		11.02	11.09	10.29	10.84	11.03	10.95
Scaf1		9.18	9.44	8.73	9.08	8.57	8.28
Scotin		6.78	7.09	7.31	6.84	6.98	7.13
Scotin		8.23	8.91	10.09	8.47	9.18	9.44
Scyl3		6.66	6.71	7	6.8	6.77	6.83
Scyl3		7.93	8.02	7.99	8.51	7.96	8.06
Scyl3		8.99	9.64	10.01	8.87	9.48	9.54
Sdccag1		7.76	7.76	7.88	7.62	7.66	7.91
Sdccag1		8.98	9.57	10.13	8.73	10.06	10.18
Sec22c		7.47	7.26	7.61	7.43	7.32	7.24
Sec22c		8.45	8.88	11.14	8.23	8.91	10.55
Sec22l2		6.95	7.36	7.46	7.09	7.28	7.15
Sec24a		10.83	10.2	9.79	10.49	10.08	10.22
Selenbp1		8.76	8.89	8.22	9.09	8.62	8.21
Serf2		13.18	12.38	12.12	13.18	12.43	12.41
Serpina3n		8.36	9.11	11.22	9.1	9.96	11.79
Setd2		7.47	7.88	8.44	7.17	7.83	8.76
Sfrs11		9.58	9.92	10.79	9.69	10.3	10.62
Sfrs12		7.98	8.43	9.4	8.15	9.06	9.5
Sfrs5		10.79	10.91	13.69	11.55	12.85	12.33
Sfxn1		14.64	13.53	12.9	14.42	13.66	13.32
Sgip1		7.95	8.42	9.45	8	8.66	9.5
Sh2d5		7.73	7.68	8.96	7.7	7.99	8.57
Shoc2		7.32	7.18	7.16	7.64	7.27	7.26
Skiv2l		11.88	12.54	12.86	11.33	12.36	12.62
Slc14a1		10.08	10.15	11.71	9.68	10.21	11.37
Slc24a3		14.46	14.07	13.33	14.34	14.1	13.76
Slc25a44		11.36	11.04	10.68	11.46	10.53	10.57
Slc39a1		9.12	9.92	10.59	9.15	9.93	10.57
Slc5a8		7.31	7.1	7.06	7.19	7.1	7.16
Slco2b1		8.18	8.48	9.21	8.23	8.87	8.95
Slp		8.02	7.91	9.77	7.7	8.27	9.23
Slp		8.37	8.43	10.86	8.01	9.13	10.2
Sltm		7.96	8.78	9.6	8.12	8.98	9.33
Smek2		6.81	6.42	6.62	6.83	6.66	6.8
Smpd4		7.16	7.08	6.95	7.17	7.24	7.14
Smpd4		6.89	6.65	6.52	6.42	6.76	6.52
Snap91		7.29	7.66	8.37	7.29	7.75	8.3
Snrpa		9.33	9.34	9.37	9.66	9.19	9.33
Snrpb		10	10.14	9.92	10.06	9.73	9.96
Snrpd2		14.36	13.65	13.32	14.6	13.7	13.45
Sntb2		8.27	8.83	9.65	8.39	9.19	9.22
Snx14		7.35	7.21	7.04	7.46	7.19	7.33
Socs5		7.02	7	6.87	6.84	6.94	6.93
Sorcs3		8.99	8.62	8.37	9.05	8.53	8.33
Sox11		7.19	8.62	9.47	8.14	9.21	9.68
Sphk1		7.38	7.38	7.18	7.4	7.59	7.35
Spp1		9.95	10.9	11.28	8.54	10.04	11.39
Srpx		7.79	7.56	7.16	7.62	7.36	7.27
Srxn1		9.02	9.81	10.69	8.98	10.13	9.87
Stam		7.27	7.39	7.7	7.47	7.55	7.59
Stard7		6.55	6.67	6.76	6.91	6.81	6.88
Stat1		10.66	10.69	12.43	10.41	11.42	11.47
Stat3		10.54	10.26	12.06	10.27	10.84	12.08
Stat3		11.09	11.4	13.38	10.97	11.9	13.54
Stc1		10.46	9.19	8.93	9.39	8.83	9.03
Stmn3		13.43	12.53	11.72	13.26	12.12	11.96
Sulf1		9.75	9.62	10.71	9.64	9.7	10.6
Sulf1		11.94	11.77	12.69	11.69	11.65	12.61
Sult4a1		14.75	14.74	13.69	14.76	14.66	14.11
Sumo1		12.85	13.07	13.37	13.02	13.1	13.55
Supt4h1		7.96	7.42	7.37	7.72	7.64	7.52
Syne2		7.28	7.05	6.96	7.21	7.07	7.06
Syne2		9.11	9.29	9.82	8.57	9.37	9.78
Sypl		11.32	11.88	12.37	11.08	11.62	11.72
Sys1		7.51	7.55	8.08	7.62	7.81	7.46
Syt1		8.42	9.42	11.5	9.03	10.5	11.74
Tax1bp1		16.11	16.99	17.25	16.3	17.06	17.22
Tceal5		14.91	14.1	13.66	14.65	13.98	13.74
Tceb2		16.28	15.83	15.31	16.36	15.68	15.57
Tcf12		7.16	7.61	8.9	7.46	8.01	8.32
Tcf25		15.03	14.62	13.75	14.88	14.27	14.29
Tcf25		8.98	9.47	10.51	9.12	10.07	10.87
Tcte3		6.51	6.55	6.52	6.58	6.64	6.62
Tef		7.45	7.47	7.46	7.51	7.47	7.37
Tef		15.72	15.44	14.69	15.87	15.55	14.67
Tgfb3		8.69	8.7	8.25	9.01	8.47	8.34
Tgs1		8.69	9.07	9.57	8.81	9.2	9.47
Thy1		14.91	13.76	12.36	14.72	12.94	12.77
Timp2		12.5	13.14	13.75	12.63	13.19	13.38
Tmed7		10.34	8.81	9.32	9.61	9.25	8.73
Tmem55b		11.51	12.53	12.85	11.44	12.5	12.32
Tmem66		9.08	9.41	11.56	8.75	10.73	9.7
Tmpo		8.07	8.57	9.81	8.05	9.13	9.11
Tnfrsf12a		8.46	9.6	10.04	8.28	9.16	9.37
Tnfrsf1a		6.78	6.94	6.92	6.99	6.84	6.81
Tnfrsf1a		8.64	8.91	10.06	8.67	9.3	9.96
Tnfsf5ip1		11.77	11.44	10.98	12.07	11.53	11.48
Tor1aip2		6.7	6.47	6.7	6.47	6.63	6.43
Trafd1		10.07	10.18	9.64	10.08	9.42	8.99
Trim9		6.49	6.51	6.42	6.43	6.42	6.45
Trim9		7.63	7.62	7.97	7.52	7.8	7.54
Trmt1		7.64	8.06	9.21	7.11	8.15	8.47
Tro		11.53	11.25	11.05	11.55	10.96	10.62
Trpm3		7.22	7.03	6.94	6.9	6.84	6.83
Trpm3		7.27	7.26	7.28	7.44	7.29	7.41
Ttc14		10.47	10.98	12.19	10.13	11.39	12.52
Ttc15		12.54	12.1	11.92	12.37	12.21	11.91
Tuba4a		10.5	9.68	9.13	10.68	9.96	9.65
Tubb2b		6.55	6.65	6.21	6.72	6.57	6.55
Tubb5		9.27	10.31	12.76	10.08	12.4	11.63
Tubb6		8	8.23	9.5	8.02	8.66	10.56
Tube1		8.15	8.45	9.01	8.02	8.43	8.59
Twistnb		10.56	11.64	11.84	10.77	11.85	12.61
Twistnb		10.86	11.79	12	10.97	12.04	12.75
Tyki		8.8	9.12	10.43	8.96	9.17	9.58
Tyrobp		7.36	7.54	8.68	7.39	7.65	8.12
Ube2a		10.36	10.95	11.67	10.46	10.64	10.83
Ube2i		6.68	6.89	6.74	6.83	6.83	6.86
Uble1a		13.61	13.49	12.84	14.57	13.94	13.41
Unc13b		16.79	16.15	15.39	16.58	16.15	15.76
Uqcc		7.47	7.37	7.37	7.61	7.52	7.44
Uqcr		13.33	12.95	12.5	13.65	12.79	12.56
Usp1		6.61	6.75	6.42	6.65	6.7	6.77
Usp1		7.52	8.14	8.94	7.61	8.16	9.04
Usp10		11.57	12.15	12.35	11.21	11.79	12.74
Usp18		7.28	7.4	9.21	7.04	7.69	7.88
Usp47		6.64	6.71	6.69	6.71	6.6	6.71
Usp47		7.02	7.53	8.12	7.19	7.58	7.86
Usp48		7.2	7.26	7.39	7.03	7.36	7.1
Usp48		9.26	9.23	10.19	9.23	10.04	10.83
Vamp1		9.75	8.91	8.17	9.33	8.97	8.66
Vamp1		6.33	6.51	6.52	6.44	6.49	6.59
Vcam1		9.79	9.89	10.89	9.05	9.77	10.18
Vsnl1		12.59	11.8	10.86	12.36	12.05	11.29
Vstm2l		15.31	15.11	13.97	16.05	15.55	15.19
Vti1b		11.84	12.84	13.11	11.97	12.83	12.92
Wdfy3		6.55	6.69	6.66	6.8	6.68	6.57
Wdfy3		6.6	6.67	6.95	6.65	6.79	6.79
Wdfy3		7.31	8.09	8.83	7.21	7.9	8.74
Wipi1		6.78	7	6.95	6.87	6.97	7.08
Wipi1		7.24	7.8	8.76	7.61	8.38	8.42
Wipi1		9.02	9.86	10.31	9.21	9.61	9.9
Wrb		12.97	12.69	12.52	13.13	12.53	12.42
Wscd1		10.22	9.83	9.73	10.77	9.68	9.72
Wwtr1		9.98	10.49	11.43	10.3	10.89	11.73
XM_283061.1		11.45	12.32	12.42	11.15	12.64	13.22
Xpo6		7.9	8.53	9.11	7.87	8.61	9.05
Xrn2		8.07	7.89	8.21	7.86	7.89	8.04
Xrn2		7.98	8.84	9.44	8.21	8.81	9.89
Zbtb37		7.92	8.61	9.85	7.91	8.79	10.01
Zbtb38		7.83	8.05	8.82	7.42	7.84	8.87
Zc3hc1		11.69	11.5	11.17	11.91	11.49	11.58
Zfp207		10.46	9.64	10.03	10.08	9.65	9.45
Zfp238		7	6.91	6.95	7.19	7.05	7.29
Zfp238		14.25	14.52	14.84	13.95	14.35	14.31
Zfp297b		6.8	6.84	6.89	6.87	6.66	6.82
Zfp297b		8.13	8.42	9.01	7.54	8.08	8.7
Zfp422-rs1		7.67	7.84	7.92	7.56	7.8	7.8
Zfp422-rs1		6.8	6.51	6.59	6.63	6.45	6.72
Zfp445		11.12	11.95	13.08	11.01	12.7	13.64
Zfp462		10.44	10.61	11.38	10.4	10.52	11.07
Zfp467		11.73	11.69	10.28	13.15	12.19	12.13
Zfp516		9.86	10.4	11.55	9.97	10.29	11.03
Zfp637		13.34	13.05	12.38	13.5	12.96	12.68
Zfp644		11.6	12.51	13.02	11.85	12.56	12.57
Zfp78		9.22	8.87	8.7	9.16	8.85	8.55
Zfp78		7.91	7.67	7.88	7.87	7.99	7.7
Zfp78		7.01	6.89	7.21	7.05	7.22	6.91
Zmpste24		6.38	6.63	6.48	6.64	6.42	6.22
Zmpste24		8.7	8	8.48	8.67	8.34	8.02
Zmpste24		8.68	7.96	8.44	8.59	8.33	8.1
Zmpste24		9.85	10.11	10	10.38	10	10.08
Zzz3		7.25	7.3	7.05	7.32	7.24	7.24
Zzz3		7.25	7.19	7.07	7.44	7.13	7.2
Zzz3		7.41	8.11	9.45	7.83	8.28	9.29
Zzz3		7.79	8.8	10.02	7.87	8.69	10.37
Zzz3		7.25	7.91	9.13	7.5	8.05	8.81
