# Supplementary material for: Differential response of C57BL/6J mouse and DBA/2J mouse to optic nerve crush
Source: BMC Neurosci. 2009 Jul 30;10:90. doi: 10.1186/1471-2202-10-90 (PMC2727955; doi:10.1186/1471-2202-10-90)
Supplement: Additional file 6 — Genes of principal component 2 (PC2) [file 1471-2202-10-90-S6.xls]

## Sheet: Supplemental Table 6 (PC2)
Supplementary Table 6. Genes of Principal Component 2 (PC2)
Symbol		B6 Cntrl Avg	B6 2d Avg	B6 5d Avg	D2 Cntrl Avg	D2 2d Avg	D2 5d Avg
1110070O15Rik		8.24	7.85	8.54	7.23	7.7	7.37
1190007I07Rik		10.08	9.26	10.4	7.7	8.18	7.77
1700008P20Rik		6.8	7.31	6.62	8.77	7.74	8.54
1700020I14Rik		11.54	11.07	12.01	10.04	10.94	11.02
1700088E04Rik		9.86	10.51	10.03	11	10.79	11.04
1700123O20Rik		8.96	8.17	8.77	7.42	7.76	7.26
1810009N02Rik		10.06	10.43	11.55	7.9	8.99	8.63
1810030N24Rik		8.02	7.76	8.01	7.17	7.62	7.04
2010012O05Rik		8.17	8.86	9.26	7.77	8.38	8.18
2310003L22Rik		12.9	12.42	13.05	8.91	10.95	10.12
2310009E04Rik		8.38	8.16	8.66	6.93	7.58	7.06
2310035K24Rik		10.16	10.3	9.68	11.39	10.74	11.05
2310056P07Rik		12.91	11.14	13.02	7.15	8.82	7.43
2410006F04Rik		8.34	7.74	8.3	6.55	7.13	6.48
2610018I03Rik		9.58	9.26	9.36	8.48	8.76	8.51
2610206P12Rik		10.66	9.84	10.24	9.32	9.64	9.63
2610301B20Rik		8.69	8.54	9.18	7.59	7.91	7.64
2810002N01Rik		9.2	9.54	9.27	10.25	9.85	9.84
2900064A13Rik		7.59	7.76	8.24	6.87	7.37	7.21
3100003M19Rik		8.34	7.85	8.41	6.72	7.22	6.57
3110070M22Rik		8.84	8.8	9	7.68	8.19	8.01
3632451O06Rik		9.17	9.53	8.42	10.59	9.97	10.43
4632419K20Rik		7.39	7.78	8.02	7.31	7.81	8.3
4921506J03Rik		7.98	8.26	8.98	8.31	9.2	9.26
4921513D23Rik		6.77	7.4	7.09	8.68	8.33	8.58
4930422G04Rik		8.63	8.73	9.2	8.67	8.96	9.4
4930488E11Rik		8.6	8.44	9.04	6.86	7.22	7.06
4930528A17Rik		7.63	7.6	8.14	7.63	7.87	8.59
4930535B03Rik		7.45	7.66	8.25	7.66	7.76	8.43
4931406P16Rik		8.1	7.8	7.8	7.06	7.35	6.92
5830417I10Rik		8	7.57	8.47	7.51	7.65	7.34
5830417I10Rik		9.28	8.3	9.62	7.19	7.98	7.06
5830476B15Rik		7.04	7.7	6.98	8.63	8.27	9.22
5930416I19Rik		9.97	10.17	9.68	11.02	10.41	10.64
5930424F13Rik		9.66	10.59	11.05	11.74	11.65	11.86
6030402G12Rik		8.31	7.78	8.55	6.58	7.37	6.59
6030470M02Rik		9.16	10.3	10.31	10.2	10.42	11.18
6330403K07Rik		11.14	12.47	11.14	14.62	13.38	14.34
6330404A07Rik		7.69	7.51	7.74	6.72	6.98	6.62
6330407J23Rik		13.1	11.02	11.93	8.49	9.62	8.26
6530418L21Rik		8.75	8.43	8.99	7.43	8.04	7.85
6820431F20Rik		7.4	8.07	8.54	7.9	8.65	10.32
9030425E11Rik		9.29	9.35	9.62	8.53	9.32	9.11
9430088F20		7.36	7.51	7.52	8.38	8.02	8.34
9830123M21Rik		8.8	9.37	8.47	10.85	9.74	10.1
9830134N18Rik		6.96	7.16	7.42	7	7.12	7.67
A230080D12Rik		6.62	7.19	7.61	6.84	7.61	7.55
A630023P12Rik		7.31	7.84	7.13	9.16	8.44	9.34
A730058H24Rik		7.23	7.33	7.92	7.19	7.6	8.04
A930006J02Rik		12.43	13.09	12.81	14.15	13.65	14.5
A930018M24Rik		7.2	7.95	7.37	8.95	8.71	9.55
A930033H14Rik		6.91	7.37	7.08	7.09	7.58	7.78
A930037G23Rik		7.81	7.83	8.49	7.85	8.09	9.16
AA388235		7.07	7.36	7.61	7.05	7.51	7.81
Abcb10		6.96	7.27	7.52	7.07	7.57	7.95
Abhd14a		10.92	10.63	10.74	8.68	9.33	8.29
Abhd14b		9.96	11.06	10.14	11.82	11.89	12.82
Acaa1		14.45	14.11	14.19	13.32	13.78	13.42
Acoxl		9.09	8.59	8.69	7.9	8.07	7.72
Agl		11.36	11.74	11.27	13.14	12.34	13.03
Agl		10.34	10.71	10.26	11.87	11.1	11.86
Agpat5		9.73	9.04	9.77	7.26	8	7.05
Agtrap		11.83	11.88	12.74	9.88	10.53	9.65
Agxt2l1		9.8	8.32	8.77	7.65	7.88	7.28
AK037933.1		7.64	7.23	8.22	6.61	6.88	6.64
Akap13		10.68	8.86	10.59	6.45	7.73	6.35
Alad		12.47	13.13	12.04	14.78	14.26	14.93
Aloxe3		7.98	8.25	7.91	8.78	8.27	9.06
Antxr2		9.16	9.14	10.71	10.7	9.67	11.67
Anxa1		10.45	8.98	9.72	7.15	7.94	7.32
Apoa2		7.86	7.56	7.62	6.94	7.18	6.8
Arfl4		11.19	10.97	10.78	10.03	10.12	9.81
Arhgap18		7.13	7.54	7.96	6.99	7.41	7.13
Arl5a		10.08	8.36	9.94	7.86	8.88	7.69
Ash1l		7.17	7.35	8	7.3	7.56	7.77
Ash1l		7.28	7.4	7.54	7.33	7.63	7.72
Atf4		12.39	10.8	14.13	9.7	11.88	10.82
Atf7ip		11.83	11.39	11.95	10.25	10.52	10.34
Atxn1		12.13	11.81	13.11	9.48	11.33	11.23
AW107703		13.69	12.98	12.83	11.88	12.14	11.61
Aytl1a		7.52	7.73	9.41	7.04	7.97	7.12
B230220B15Rik		9.9	8.71	9.63	7.22	7.46	7.03
B230220B15Rik		11.21	9.52	10.81	7.45	8.27	7.3
B230354O11Rik		9.93	10.87	9.7	13.01	11.93	12.88
B230361I03Rik		7.5	7.69	8.32	7.5	7.94	8.25
B3galt6		9.37	9.11	9.8	7.43	8.38	7.24
Bat4		7.08	7.47	7.9	7.32	7.79	7.76
Bat5		13.24	11.85	13.33	7.77	9.81	7.72
Bbs7		14.04	13.66	14.34	12.75	13.14	12.69
BC002216		6.77	7.26	6.69	8.94	8.02	8.6
BC030417		7.86	8.18	8.22	7.92	8.13	8.7
BC031748		8.33	7.55	8.51	7.01	7.45	7.37
BC031781		11.69	11.18	11.53	9.34	10.54	10.07
BC031901		8.95	8.53	8.89	7.67	8.01	7.55
BC043118		10.02	9.4	9.88	8.26	8.72	8.64
BC048943		11.55	11.69	10.87	12.93	12.03	12.19
Bcl10		9.64	9.42	9.67	8.57	8.87	8.46
Brctd1		10.23	9.61	10.95	7.37	8.83	8.48
Bst1		8.68	8.04	9.05	7.44	7.65	7.67
Bub1b		11.61	10	11.87	8.41	8.96	8.7
Bub3		7.02	7.45	7.8	7.18	7.43	7.9
C130015E15Rik		6.88	7.91	7.13	9.44	8.52	9.41
C230067J07Rik		8.42	8.04	8.52	7.61	8.08	7.52
C230069C04		7.57	7.71	8.13	7.58	7.81	8.57
C230084K08Rik		6.76	6.98	7.19	7.04	7.11	8.44
C230094A16Rik		9.25	8.48	9.93	7.58	8.49	7.53
C920006O11Rik		10.7	9.78	10.55	6.88	8.13	6.73
Cacng5		8.46	8.82	8.07	9.62	9.02	9.13
Cage1		7.88	8.69	9.38	8.9	9.06	10.07
Cap1		9.33	10.63	10.09	11.91	11.03	11.67
Car11		11.67	12.27	11.51	12.87	12.65	12.79
Casp9		10.32	9.41	10.63	6.98	8.28	7.18
Catsper4		8.65	8.31	8.28	7.58	7.74	7.27
Ccdc88a		6.58	6.92	6.61	7.21	7.16	8.3
Ccdc88a		11.11	10.16	10.41	8.8	9.39	8.59
Ccdc9		11.45	11.08	11.25	10.44	10.6	10.22
Ccl21c		7.94	7.99	7.96	6.86	7.45	6.89
Ccnc		6.91	7.36	7.77	7.11	7.41	8.2
Ccndbp1		13.18	13.02	13.09	11.92	12.08	11.82
Cdc2l1		9.49	9.79	10.11	9.14	9.58	9.18
Cdk10		11.35	11.36	11.6	11.67	11.28	11.81
Cdkl2		11.04	11.06	11.15	9.12	10.56	9.96
Cdon		8.55	8.52	9.39	8.13	8.51	8.32
Cerkl		8.59	8.58	8.92	10.25	9.39	10.33
Chic1		9.33	9.69	10.35	9.92	10.32	11.56
Cldn23		10.03	10.07	11.2	8	9.17	8.41
Col16a1		7.8	8.12	7.75	7.88	8.14	9.59
Coq2		11.2	10.06	11.08	7.69	8.6	7.98
Coq5		11.51	11.51	10.89	12.7	11.53	12
Cox7a2l		14.21	13.34	12.99	11.68	12.02	11.35
Cpsf2		9.03	8.31	8.53	7.35	7.96	7.27
Creb5		7.03	7.49	7.83	7.15	7.47	7.92
Crtc1		9.49	9.54	9.34	8.63	8.76	8.67
Ctdspl2		8.98	7.74	9.44	6.95	7.98	7.05
Ctsc		7.43	7.49	8.51	6.72	7.09	6.59
Cuedc1		7.86	8.98	8.43	10.39	10.03	10.78
Cwf19l2		9.05	9.47	9.63	9.03	9.59	10.01
Cyp26b1		8.73	8.51	8.64	7.59	7.95	7.83
Cyp4f13		11.63	11.89	10.96	13.2	12.22	12.65
D030067L12Rik		8.88	8.68	9.51	7.23	8.05	7.43
D130017D19Rik		7.61	7.75	7.54	8.52	8.2	8.64
D330012P07Rik		8.76	8.19	8.75	7.32	7.96	7.42
D330027H18Rik		10.2	9.67	10.24	7.45	8.85	7.42
D430039N05Rik		15.18	14.93	14.57	13.71	14.42	14.17
D630001M21Rik		7.09	7.23	7.52	7.09	7.41	7.69
D630004N19Rik		9.52	10.41	9.61	11.35	10.64	11.28
D630016K15Rik		6.55	7.2	6.74	8.12	7.67	8.44
Dap3		8.59	7.71	9.1	7.77	7.98	7.62
Dap3		15.02	13.94	13.99	13.14	13.39	12.72
Dap3		13.9	13.01	13.29	12.3	12.35	11.64
Dcp1b		7.4	8.03	8.37	7.81	8.15	9.44
Ddx26		16.77	15.82	16.43	15.56	15.86	15.53
Dgke		12.01	10.92	11.73	10.52	10.7	10.13
Diap3		8.39	7.77	7.8	6.88	7.09	6.75
Diap3		9.94	9.32	10.12	8.63	8.79	8.28
Dis3		8.42	8.35	8.97	7.07	7.45	7.09
Dlgap4		13.06	12.4	12.83	11.84	12.18	12.22
Dmn		9.44	9.23	9.27	8.61	8.92	8.82
Dmpk		9.45	9.98	10.4	10.3	10.3	10.96
Dnajc5		15.05	14.45	15.13	13.24	13.9	13.46
Dopey1		6.9	7.27	7.7	6.87	7.41	7.79
Dusp16		10.98	10.23	11.64	8.13	9.44	8.98
Dusp3		6.82	7.1	7.41	6.95	7.05	7.48
Dusp5		11.13	11.5	11.49	11.2	11.71	12.51
Dynlrb2		8.13	8.66	8.11	9.25	8.71	8.9
E130203B14Rik		7.95	8.26	8.69	7.59	8.26	8.16
E130319B15Rik		7.26	7.85	8.01	7.58	7.74	8.45
Ebna1bp2		9.13	9.04	9.66	8.87	9.24	8.65
EG215472		13.37	11.68	14.05	6.53	8.99	6.62
EG381438		8.03	7.76	7.91	6.74	7.18	6.95
EG433634		7.37	7.73	8.21	7.66	7.93	8.36
EG434402		11.5	11.62	11.49	12.7	12.17	12.83
Eif4e		9.06	8.86	9.73	6.77	7.71	7.39
Elmo3		9.06	9.95	9.79	9.67	10.07	10.21
Emcn		7.75	8.18	8.42	8.2	8.25	8.28
Eme2		9.53	9.15	10.02	7.53	8.33	7.74
Enox1		9.95	9.83	9.78	8.01	8.8	7.99
Entpd4		16.01	14.89	14.63	14.41	14.61	14
Epn2		8.16	8.56	8.93	8.22	8.61	9.07
Eral1		7.66	8.08	8.69	7.97	8.47	8.7
Ercc2		11.3	12.33	11.84	13.23	12.58	12.99
Ercc5		11.51	11.48	11.92	10.36	10.84	10.89
Erdr1		9.86	8.08	10.64	7.15	7.5	7.5
Exosc10		8.76	8.74	9.18	7.18	7.61	7.41
Ext1		10.95	10.93	11.09	9.94	10.26	9.56
Ext2		9.03	8.53	10.01	7.66	8.5	7.81
F2r		10.79	10.72	11.29	9.86	10.52	9.91
Faah		9.8	10.18	9.76	11.31	10.76	11.3
Faah		10.22	10.57	9.72	11.96	11.37	11.98
Faah		8.92	8.92	8.83	10.13	8.96	9.69
Fah		11.45	11.67	11.18	12.38	11.91	12.23
Fastkd3		9.3	9.33	9.34	8.22	8.63	8.2
Fbxo4		8.18	7.82	8.18	7.5	7.29	7.14
Fbxo4		11.15	10.37	10.62	9.13	9.57	9.16
Fcer1g		8.03	7.87	9.37	6.75	7.14	6.88
Fem1c		9.44	9.53	9.76	8.55	9.16	9.39
Fin15		8.63	8.26	8.37	6.54	7.07	6.54
Flrt3		11.4	11.27	11.52	9.99	10.77	10.41
Folh1		9.43	8.02	8.64	6.65	7.2	6.68
Frrs1		7.85	8.37	7.88	9.37	8.72	9.04
Frzb		9.7	9.43	10.35	7.53	8.66	7.94
Fut10		8.79	8.59	8.99	7.89	8.13	7.67
Fv1		6.92	7.2	6.78	8.07	7.6	7.89
Fv1		6.68	7.02	6.64	7.88	7.27	7.5
Gadd45gip1		8.07	8.18	7.6	10.16	8.75	9.25
Gatad2a		10.2	9.66	10.76	8.27	9.38	8.89
Gbe1		8.51	8.38	8.85	7.5	7.91	7.79
Gin1		9.02	8.55	8.92	7.54	8.17	7.73
Glo1		15.73	16.72	16.15	17.59	17.36	17.43
Gm962		6.99	7.46	7.42	7.94	7.76	8.12
Gm969		8.16	8.58	8.06	9.34	9.02	9.2
Gmcl1		7.58	8.43	8.37	8.38	8.77	9.37
Gnas		7.31	7.4	7.8	7.34	7.58	7.97
Gns		9.36	8.61	9.61	7.57	8.13	7.98
Golga7		7.69	8.27	8.56	9.79	8.94	9.55
Gpi1		9.81	9.22	9.51	8.35	8.8	8.22
Gpnmb		9.09	9.07	9.5	7.44	8.08	7.51
Gpr19		8.77	9.67	9.33	10.25	10.16	10.47
Gprin2		7.92	8.6	8.72	8.06	8.63	9.2
Gps2		12.04	11.69	12.33	9.66	10.71	10.13
Grm7		7.66	8.51	8	9.14	9.22	9.96
Gstt2		7.96	8.04	8.09	8.06	8.39	8.77
Gucy1a3		11.03	10.08	11.35	9.8	10.38	9.52
Gucy1a3		9.82	9.14	10.16	8.76	9.25	8.74
H2-D1		7.26	8.2	6.94	10.03	9.43	11.51
H2-K1		9.99	8.86	11.44	6.95	7.5	7.21
H2-T17		8.49	8.2	9.37	7.36	8.25	8.16
H2afj		9.37	8.85	9.45	8.64	8.53	8.36
Hbb-b2		8.71	9.11	7.66	11.29	9.66	10.73
Hdc		9.28	8.27	8.56	6.89	7.62	6.62
Hist1h2af		13.21	11.49	11.93	11.44	11.06	10.65
Hist1h4f		10.48	9.89	10.34	11.15	10.5	11.06
Hist1h4i		10.99	10.35	10.41	12.17	10.9	11.99
Hist3h2a		9.34	8.98	9.94	8.28	9.31	8.66
Hist3h2a		9.47	8.67	10	7.14	8.14	7.08
Hnrpa3		10.1	9.13	10.86	7.14	8.23	7.56
Hnrpl		7.32	7.55	8.01	7.37	7.55	8.22
Hpcal1		8.4	7.91	9.66	6.48	7.2	6.83
Idh1		10.66	11.4	11.31	12.05	11.76	11.74
Ifitm7		11.36	10.25	11.32	8.12	9.07	7.85
Ihpk3		9.71	9.19	9.21	8.21	8.49	8.47
Iqgap1		8.68	9.5	9.74	10.72	10.68	11.56
Iqgap1		9.62	10.87	11.01	12.27	11.88	12.73
Isoc2b		8.25	8.8	8	10.44	9.57	10.11
Itga4		9.1	9.63	10.08	11.08	10.62	12.05
Itgae		7.53	8.43	7.69	9.61	9.4	10.11
Itgae		7.62	8.62	7.65	9.62	9.18	10.14
Itgae		7.96	8.65	7.88	9.49	9.37	9.88
Jarid1b		11.17	10.97	11.21	9.49	9.8	9.46
Kcnq2		7.94	7.97	7.99	7.15	7.63	7.39
Kif1b		17.08	16.48	16.59	16.58	16.2	16.32
Kif3b		12.08	11.54	12.76	10.04	11	10.83
Klc1		16.14	16.31	16.3	14.61	15.62	15.18
Kptn		8.86	9.66	9.35	10.19	9.68	10.04
Krba1		7.14	7.46	7.82	7.32	7.64	8.13
Krr1		7.99	8.05	8.56	8.23	8.43	8.52
Lass4		7.47	7.98	8.8	7.92	8.42	9.16
Lcmt2		8.6	8.2	8.31	6.76	7.47	6.73
Lcor		9.92	9.26	9.62	8.49	9.21	9.26
Lemd2		11.19	10.4	10.89	9.83	10.12	9.53
Lmo2		8.8	9.78	9.32	10.18	9.98	10.62
LOC226859		7.04	7.31	6.89	8.06	7.59	8.21
LOC239727		8.77	8.84	9.03	10.21	9.73	10.19
LOC268393		10.45	11.77	10.42	15.89	13.93	15.37
LOC269251		12.13	10.66	11.89	8.05	9	8.15
LOC269531		9.26	9.05	9.66	7.75	8.29	7.91
LOC280487		9.88	10.25	10.79	12.36	12.33	12.49
LOC331139		10.23	9.1	9.73	6.82	8	6.84
LOC380983		13.84	13.52	12.87	15.21	14.19	14.54
LOC381250		8.91	8.67	9.97	8.37	8.55	8.67
LOC381292		14.04	14.03	12.91	16.8	15.32	16.31
LOC381358		7.12	7.33	8.02	7.55	7.56	8.05
LOC381681		13.89	13.9	13.73	15.32	14.87	15.23
LOC381946		13.25	11.33	13.26	9.7	11.12	9.2
LOC383483		7.55	7.79	7.84	8.65	8.38	8.8
LOC383616		7	7.58	6.91	8.32	7.88	8.22
LOC384296		10.17	9.21	10.83	7.17	7.93	7.56
LOC385019		8.02	8.19	8.97	8.77	8.81	9.79
LOC385065		8.39	9.08	10.1	9.81	10	11.04
LOC385163		7.23	8.08	8.05	7.57	8.44	8.87
LOC385615		6.73	7.39	6.69	9.18	8.59	9.03
LOC386085		8.34	8.21	8.53	8.29	8.6	8.96
Lrrc23		8.21	8.47	8.11	9.26	8.57	9.25
Lrrc4c		8.64	9.23	8.48	9.85	9.08	9.51
Lrrc51		8.01	8.42	7.95	9.86	9.03	9.29
Lrrk1		7.03	7.98	7.09	10.12	9.21	9.81
Lsm12		8.52	8.99	9.24	9.4	9.56	9.6
Lsm12		7.3	7.67	8.05	7.45	7.81	8.29
Lypd1		7.76	7.99	7.58	8.62	8.13	8.54
Lyplal1		7.88	8.8	8.5	9.29	9.11	9.72
Mag		7.34	7.6	7.08	8.15	8.15	8
Map4k2		10.52	10.03	10.22	9.29	9.48	9.14
Mcat		9.33	9.75	10.27	8.7	9.53	9.36
Mcm10		8.47	8.42	8.57	8.32	8.75	9.35
Mcm6		8.24	8.13	8.97	6.76	7.32	6.8
Mdm1		9.91	7.8	9.63	7.65	8.34	7.52
Me2		7.46	7.68	8.05	7.44	8	8.23
Mela		7.3	8.81	7.24	12.75	10.74	12.46
Mettl3		13.23	12.47	12.66	11.72	11.8	11.51
Mettl8		7.3	7.65	7.94	7.3	7.66	8.12
Mfsd11		10.9	10.27	11.84	8.6	10.26	10.21
Mga		8.91	8.56	9.67	7.66	8.26	7.96
Mgat3		10.54	10.12	10.29	9.16	9.39	8.98
MGC67181		10	9.74	10.6	7.54	8.67	8.1
MGC67181		9.83	9.45	10.33	7.28	8.52	7.56
Mlycd		11	12.37	11.17	14.94	13.28	14.68
Mns1		9.92	8.75	9.08	7.02	8.02	6.93
Mrpl1		7.96	8.6	8.51	8.14	8.34	8.86
Mrpl3		8.4	8.8	9.26	9.5	9.9	9.86
Mrpl3		10.54	10.92	10.43	12.06	11.19	11.52
Mrpl3		9.53	8.71	9.09	7.82	8.24	7.56
Mrpl48		11.75	11.49	11.8	10.7	11.06	10.56
Mrpl48		11.55	10.69	11.47	9.49	10.21	9.47
Mrpl55		10.14	9.73	10.22	9.13	9.24	8.85
Msi2		8.31	8.49	8.78	8.66	8.46	8.84
Msi2		10.2	9.8	10.57	8.7	9.74	9.86
Mtap1b		7.87	8.36	8.74	8.42	8.91	8.87
Mtap2		10.38	10.4	10.07	12.53	11.4	12.36
Mtap2		9.89	9.04	10.24	7.06	8.13	6.92
Mthfd2		9.57	9.89	10.29	8.54	9.04	8.86
Mtif2		10.85	10.12	11.13	8.55	9.44	8.84
Mylk		12.85	13.36	12.54	13.71	13.96	13.45
Myo5a		10.03	9.36	9.92	8.94	8.96	8.51
Myo7a		8.07	7.81	8.24	7.07	7.48	7.07
Myt1l		8.6	8.08	8.86	6.81	7.53	6.78
Nat1		7.12	7.75	7.46	8.05	8.04	8.77
Ndel1		8.37	8.07	8.94	7.4	7.82	7.4
Ndufb10		13.98	13.02	13.41	10.49	11.57	10.75
Necap2		11.77	11.11	11.68	9.18	10.07	9.2
Nedd4l		6.85	7.33	7.66	6.92	7.3	7.59
Nek3		9.6	9.41	9.67	8.19	9.08	8.55
Neo1		7.91	7.72	7.9	7.1	7.31	7.31
Nhlrc1		11	11.64	11.54	12.37	11.99	12.12
Nhlrc2		12.11	11.52	12.15	10.63	11.2	11.53
Nol4		10.19	10.64	10.88	10.38	10.92	11.16
Nos3		8.06	8.99	7.95	11.04	10.08	10.89
Nos3		7.98	9.22	8	12.06	10.37	11.28
Nphp1		7.23	7.04	7.78	6.3	6.72	6.49
Nrcam		9.7	8.39	9.03	7.22	8	7.16
Nudt19		9.45	9.19	9.73	8.86	9.16	8.6
Nudt19		11.21	10.5	10.86	9.42	10.05	9.36
Nudt6		9.58	9.2	11.06	7.24	8.55	8.46
Nxnl1		10.03	10.06	11.33	7.17	8.28	7.52
Nxnl1		14.61	14.16	14.28	12.22	12.79	11.88
Osbp		10.05	9.52	10.32	8.05	8.5	7.95
Oxr1		10.68	9.28	9.99	7.96	8.89	8.65
P2rx5		7.51	8.2	7.44	9.72	8.85	9.44
Padi2		10.09	10.21	10.8	8.58	9.37	8.81
Padi2		12.37	12.13	12.78	10.48	11.56	10.69
Paip1		8.91	9.85	9.59	11.59	10.74	11.05
Parp2		13.14	13.31	12.72	14.21	13.34	13.5
Pccb		8.93	10.53	10.25	10.53	10.77	11.42
Pcdhb4		8.46	8.35	8.96	7.52	8.13	7.93
Pcdhga4		7.68	7.47	7.63	6.57	6.78	6.59
Pde4d		8.08	7.62	7.62	6.9	7.27	6.9
Pde6c		8.51	8.04	9.53	7.18	8.36	7.35
Pde6h		17.95	16.75	16.34	16.25	15.97	15.16
Pdxdc1		11.26	10.31	11.26	7.73	8.89	7.55
Pdzd8		8.51	8.28	9.04	9.95	9.27	10.11
Per3		8.36	8.41	9.12	9.56	9.78	9.34
Pex13		7.92	8.4	8.56	8	8.41	8.53
Picalm		11.82	10.94	11.97	8.3	9.41	8.82
Pih1d1		9.5	10.1	9.64	10.87	10.07	10.21
Pitpnm3		9.77	9.46	10.51	7.89	9.35	9.43
Pla2g4e		7.59	7.87	7.32	8.89	8.21	8.43
Plat		8.99	8.95	9.88	7.66	8.47	8.9
Plekhk1		7.57	8.71	7.67	11.99	10.44	12.47
Prc1		6.95	7.76	7.4	8.67	8.08	8.75
Prdx2		9.7	9.57	9.96	8.59	9.08	8.64
Prdx2		12.01	10.88	12.27	7.38	9.39	7.68
Prkaa2		7.07	7.54	7.96	7.25	7.73	8.15
Prom1		19.04	18.4	18.22	17.89	18	17.46
Prpf40a		7.95	8.27	9.1	6.97	7.66	7.22
Psmb6		15.9	14.34	15	11.82	13.07	11.63
Ptbp1		8.98	8.82	8.82	7.63	8.69	8.22
Ptp4a2		16.55	16.18	15.78	15.46	15.81	15.58
Ptpn11		7.73	7.98	8.77	8.14	8.24	9.01
Pttg1		12.01	10.51	11.8	7.09	8.6	6.96
Pus7		8.31	8.67	8.97	8.94	8.95	8.99
Rangap1		7.11	7.37	7.92	7.49	7.65	7.74
Rasgrp1		11.08	11.28	10.76	11.82	11.48	11.54
Rb1		9.07	9.8	9.68	10.84	9.98	10.16
Rbm26		9.73	9.76	10.73	8.57	9.32	8.76
Rbx1		16.12	16.08	15.38	16.49	16.18	16.1
Rdm1		10.41	9.99	10.4	8.91	9.21	8.97
Rec8		9.32	8.92	9.11	7.26	8.27	7.41
Rere		10.22	9.55	11.08	7.15	7.82	7.27
Rfx1		8.22	7.89	8.09	7.4	7.53	7.12
Rgs16		10.27	9.6	9.71	8.44	8.97	8.42
Rhbdf1		8.63	9.18	8.79	10.66	9.71	10.13
ri|2610305J24		7.43	7.65	7.68	7.59	7.73	8.58
Ring1		9.04	8.39	9.11	6.94	7.49	6.98
Rnf138		9.01	8.97	9.96	7.29	8.14	7.28
Rnf144		8.3	9	9.03	8.67	9.01	9.54
Rnpep		10.69	9.98	10.48	9.21	9.33	9.09
Rpgrip1		9.61	9.68	10.63	9.02	9.69	9.32
Rpgrip1		9.53	9.58	9.84	8.71	9.09	8.6
Rpl29		10.2	9.16	10.14	7.32	8.57	7.45
Rpo1-2		8.43	8.24	8.89	7.1	7.84	7.01
Rps15a		12.53	11.66	11.12	10.91	11.22	10.44
Rrm1		9.25	8.86	9.31	8.14	8.03	7.92
Rsf1		9.52	9.63	10.6	8.18	9.29	8.83
Rtn4		8.14	8.25	9.03	7.25	7.99	7.85
Rusc2		12.94	11.9	12.23	9.23	10.45	9.02
Samd11		14.2	13.95	13.91	12.48	13.05	11.83
Samsn1		10.73	9.9	10.89	6.93	8.47	7.01
Sbsn		9.53	9.37	9.43	7.82	8.3	7.34
Sc4mol		13.04	12.91	12.98	11.39	11.89	11.25
Sf1		5.83	6.24	6.56	6	6.45	6.64
Sfi1		10.43	11.56	10.31	14.47	12.49	13.68
Sfi1		7.03	7.49	7.43	7.71	7.83	8.9
Sfmbt2		7.09	7.33	7.33	7.08	7.39	8.08
Sfrs14		14.64	14.91	14.08	15.75	15.26	15.28
Sfrs14		7.63	7.41	7.84	6.79	6.99	6.81
Sgne1		15.25	16.4	15.93	16.48	16.67	17.1
Shoc2		10.21	11.31	10.77	12.43	11.65	12.66
Slc15a2		13.63	11.9	11.43	10.79	10.85	10.38
Slc15a2		9.66	8.74	9.42	7.24	8.1	7.25
Slc1a7		12.89	13.94	13.24	14.13	14.14	14.04
Slc5a8		9	8.33	8.51	6.82	7.61	6.51
Slc7a14		7.39	9.06	8.54	10.08	10.26	11.44
Slc7a14		7.26	7.39	7.12	7.58	7.66	7.93
Slit2		8.59	8.23	8.49	7.16	7.81	7.52
Smcr7l		11.67	10.87	11.32	10.24	10.42	9.98
Snta1		10.78	10.22	10.58	9.4	9.48	8.63
Sntb2		7.94	8.11	8.78	8.12	8.36	9.05
Snx27		9.76	9.81	10.16	11.03	10.33	10.83
Snx27		10.32	10.16	10.26	11.55	10.69	10.95
Sparc		11.74	10.78	13.04	7.93	9.34	9.21
Sphk1		8.43	9.35	8.97	9.24	9.52	9.63
Srpr		11.64	11.01	11.27	10.01	10	9.67
Srpx		8.97	8.38	8.41	7.68	8.07	7.81
Ssbp2		8.55	7.97	8.46	6.87	7.1	7.13
Stab2		7.85	9.79	7.69	13.11	11.41	11.66
Stard7		14.32	13.82	14.18	12.76	13.49	12.54
Sumo1		17.56	17.18	16.56	17.82	17.41	17.29
Syne1		7	7.35	7.72	7.22	7.44	8.07
Tac2		9.4	8.99	9.47	8.49	8.54	8.56
Tada1l		11.22	11.3	12.17	10.08	10.48	10.26
Taok2		7.86	8.04	8.78	8.1	8.5	8.66
Tasp1		10.38	10.24	11.13	8.11	9.34	8.77
Tcea3		9.74	10.78	9.42	13.08	11.92	12.5
Tceb2		14.22	14.42	14.1	15.09	14.79	15.09
Tceb2		14.08	14.2	13.8	14.67	14.56	14.7
Tcte3		7.55	8.62	7.99	8.69	8.84	9.77
Telo2		9.4	8.98	9.08	7.79	8.17	7.65
Tesk1		12.35	11.56	11.8	9.3	10.91	9.97
Tff2		9.4	8.48	8.29	7.7	7.81	7.38
Tgm2		8.04	8.7	9.3	8.52	9.08	10.31
Tgs1		9.8	10.13	10.62	10.45	10.62	10.72
Thg1l		7.26	7.93	7.95	8.59	8.1	9.22
Thumpd1		10.67	9.32	10.25	6.61	7.72	6.46
Tia1		9.64	9.5	10.32	7.61	8.92	8.31
Tjp2		9.65	8.79	9.7	8.1	8.41	8.14
Tmem46		9.61	9.25	9.19	8.71	8.73	8.28
Tmem66		15.75	15.32	15.48	14.55	14.88	14.26
Tmem68		11.7	12.02	12.19	10.63	11.5	11.04
Tmod4		7.05	7.74	7.16	8.67	8.23	8.86
Tmod4		7.17	7.55	6.94	8.11	7.65	8.16
Tom1l1		7.02	8.39	7.71	10.79	9.59	11.63
Tomm22		11.69	11.34	12.13	9.22	10.35	9.5
Tor1aip2		9.05	8.61	9.56	6.74	7.54	6.76
Tph2		8.29	8.18	8.56	7.32	7.75	7.62
Tpo		8.94	8.74	8.78	8.03	8.38	7.69
Traf3ip3		6.86	7.02	7.63	6.94	7.27	7.82
Trim11		10.38	9.76	10.28	8.27	9.17	8.48
Trim9		9.14	8.55	9.14	7.71	8.28	7.89
Trpm1		7.31	8.2	8.66	8.54	8.51	9.13
Trpm3		7.91	8.93	9.29	11.08	10.08	10.78
Ttc18		6.65	7.12	7.31	7	7	7.63
Ttc27		11.9	10.98	11.2	9.17	10.43	9.5
Ttc28		9.26	10.46	10.9	10.89	11.03	11.66
Tubb5		16.76	16.13	15.88	17.04	16.89	16.58
Ube2i		11.68	10.49	11.92	7.01	8.26	7.14
Ublcp1		11.26	11.23	11.55	10.39	10.78	10.31
Ush1c		7.47	7.84	7.25	8.9	8.25	8.87
Ush2a		7.24	7.58	8.13	7.48	7.65	8.01
Ush2a		7	7.33	7.53	6.99	7.23	7.7
Usp53		8.57	8.45	9.5	7.61	8.2	7.86
Vamp8		10.29	9.82	10.78	8.4	8.89	8.52
Vars2		9.12	9.57	9.26	10.1	9.81	10.01
Vps35		15.01	14.94	14.94	14.03	14.66	13.98
Wdfy1		8.03	9.05	9.44	9.71	9.82	11.03
Wtip		9.53	10.19	9.64	10.96	10.41	10.65
Xkr6		11.08	10.28	10.8	8.76	9.34	8.91
Xlr3a		7.59	8.79	7.75	10.19	9.57	9.26
Zdhhc3		7.63	7.83	8.26	7.57	7.98	8.67
Zeb1		7.35	7.5	8	7.31	7.62	8.2
Zfp131		13.72	13.24	13.66	12.59	12.95	13.09
Zfp259		7.9	8.14	8.09	8.17	8.18	8.72
Zfp422-rs1		7.61	7.98	8.31	7.96	8.22	8.39
Zfp68		10.77	10.6	11	9.08	10.02	9.69
Zfp68		11.34	10.75	11.57	8.4	10.03	9.02
Zmym6		10.65	9.61	10.96	7.37	8.91	8.34
Zswim6		12.95	11.98	12.55	11.31	11.81	11.3
Zzef1		9.54	8.73	9.05	7	8.17	7.93
