# Supplementary material for: Differential response of C57BL/6J mouse and DBA/2J mouse to optic nerve crush
Source: BMC Neurosci. 2009 Jul 30;10:90. doi: 10.1186/1471-2202-10-90 (PMC2727955; doi:10.1186/1471-2202-10-90)
Supplement: Additional file 7 — Genes of principal component 3 through 5 (PC3-PC5) [file 1471-2202-10-90-S7.xls]

## Sheet: Supplemental Table 7 (PC3-5)
Supplementary Table 7. Genes of Principal Component 3 Through 5 (PC3- PC5)
Symbol	PC3	PC4	PC5	B6 Cntrl Avg	B6 2d Avg	B6 5d Avg	D2 Cntrl Avg	D2 2d Avg	D2 5d Avg
1110049F12Rik		PC4-		14.49	14.71	14.53	14.71	14.78	14.6
1110049F12Rik	PC3-			8.18	8.65	9.93	8.66	9.55	9.21
1810009O10Rik	PC3-			7.61	8.22	9.19	8.11	8.85	8.22
2900064A13Rik		PC4-		9.24	9.65	9.71	9.2	9.39	9.64
4932438A13Rik	PC3+			8.56	8.79	8.63	7.84	8.25	8.5
4933407N01Rik		PC4-		9.15	9.9	10.02	9.48	9.66	9.68
4933434E20Rik		PC4-		11.6	12.76	12.69	12.03	12.85	12.83
4933434E20Rik		PC4-		11.7	12.15	12.09	11.88	12.01	11.62
4933434E20Rik		PC4-		11.86	12.44	12.55	12.09	12.18	12.17
Agxt2l2			PC5+	6.86	7.14	7.62	6.77	6.91	6.99
AK035834.1	PC3-			7.32	7.29	8.43	7.37	8.09	7.86
Anapc5	PC3-			7.19	7.17	8.19	7.65	7.67	7.4
Ank2		PC4+		14.55	13.23	14	13.78	13.78	13.65
Aqp1	PC3-			9.91	9.24	10.82	9.9	10.32	9.59
Atp6v0d1	PC3-			9.5	9.96	11.8	10.21	11.52	10.71
Atp6v0d1	PC3-			10.48	10.06	12.15	10.81	11.85	10.73
Aup1		PC4-		13.36	13.57	13.36	13.15	13.2	13.12
Aup1	PC3-			7.12	7.75	8.57	7.66	8.18	7.93
Bat1a	PC3-			7.36	7.86	8.73	7.92	8.68	8.29
Calb2	PC3-			10.66	10.01	10.73	11.08	11.62	10.63
Camk2g			PC5+	10.8	11.39	11.39	11.25	10.94	11.21
Cdk10	PC3-			6.51	7.51	8.36	7.25	8.28	7.67
Cdk10	PC3-			8.4	8.42	9.18	9.02	9.11	8.68
Cldnd1		PC4-		10.19	11.31	11.31	10.75	10.95	11.1
Clic4		PC4-		11.55	12.44	12.42	11.69	12.13	12.25
Clns1a	PC3-			7.56	7.55	8.17	7.63	7.98	7.62
Cmtm3			PC5+	7.05	7.27	7.8	6.98	7.16	7.39
Cnot1	PC3-			9.91	9.32	11.1	9.87	11.1	10.23
Cope	PC3-			10.26	10.09	11.53	10.8	11.64	10.7
Cope		PC4-		12	12.77	12.34	12.51	12.62	12.39
Coq5	PC3-			7.62	8.06	8.7	8.35	8.68	8.43
Cryba1			PC5-	14.54	11.53	8.97	7.68	12.37	10.38
Cryba1			PC5-	12.97	9.92	7.59	6.93	10.52	8.41
Cryba2			PC5-	16.26	11.88	9.35	7.95	13.44	10.95
Crybb2			PC5-	16.8	12.82	9.23	8.38	13.94	11.58
Crygs			PC5-	15.23	11.76	8.83	7.6	12.76	10.14
Csda	PC3-			7.36	8.26	8.93	8.02	8.65	8.23
E030049G20Rik	PC3+			7.62	7.83	7.98	7.46	7.68	8.35
E430003D02Rik		PC4+		8.79	8.35	8.83	8.22	8.59	8.79
Eef2	PC3-			7.13	8.67	10.14	8.25	9.97	8.83
EG385454	PC3-			8.06	8.46	9.41	8.55	9.62	8.92
Eif5a	PC3-			8.7	9.36	11.38	9.52	11.08	10.14
Eif5a		PC4-		10.69	11.48	11.55	10.42	10.94	10.89
Enah	PC3-			9.81	9.47	10.77	9.72	10.6	10.18
Ergic3	PC3-			8.7	9.86	11.56	9.89	11.46	10.34
Fbxl12	PC3-			7.16	7.63	8.59	7.75	8.3	7.85
Fip1l1	PC3+			8.72	8.89	9.18	8.52	8.65	9.47
Fv1			PC5-	15.89	15.03	15.03	14.41	15.16	15.22
Fxr2	PC3-			7.32	7.83	8.59	7.41	8.17	7.5
Fzd6	PC3+			7.62	8	8.15	7.27	7.53	7.81
Gabpb2	PC3+			6.75	7.07	7.26	6.66	6.83	7.4
Gbas	PC3-			7.99	8.74	9.62	8.6	9.64	9.07
Gmcl1			PC5+	9.07	9.51	9.87	9.25	9.06	9.46
Gucy1a3		PC4-		15.26	15.32	14.95	15.37	15.58	15.11
Krr1	PC3-			7.81	7.65	8.52	7.98	8.08	7.57
Lgals9	PC3-			6.73	6.92	7.67	6.66	7.18	6.91
LOC333797	PC3-			7.07	7.22	8.02	7.32	7.74	7.47
LOC384742	PC3-			8.23	8.73	9.51	8.6	9.4	8.88
Ly6h		PC4-		9.76	11.02	10.63	10.62	11.34	10.95
Madd	PC3-			7.28	7.84	8.87	7.8	8.42	7.95
Map1lc3a		PC4-		11.33	12.52	12.21	11.75	12.25	11.98
Map1lc3a	PC3-			7.57	8.05	8.67	8.2	8.71	8.32
Mapk8ip3	PC3-			7.59	8	8.91	7.96	8.64	8.1
Mdm1		PC4-		13.94	14.11	13.37	13.55	13.8	13.61
Mdm1	PC3-			7.19	7.77	8.75	7.5	8.4	7.98
Mdm1	PC3-			8.1	8.38	8.79	8.33	8.75	8.25
Mic2l1	PC3-			8.05	8.17	9.41	8.05	8.67	8.08
Mir16		PC4-		11.94	12.8	12.58	12.22	12.44	12.04
Mlstd2	PC3+			8.14	8.23	8.49	7.51	8.11	8.56
Mpp4	PC3-			6.85	7.55	8.58	7.33	8.09	7.58
Mtdh	PC3-			11.31	11.19	11.6	11.2	11.39	11.34
Nmral1	PC3-			7.59	7.86	8.48	7.88	8.01	7.75
Nol6		PC4-		11.14	12.22	12.11	11.5	12.06	12.1
Nubp1	PC3-			8.79	8.86	9.28	8.72	9	8.89
Parp4	PC3+			7.93	8.57	8.39	7.96	8.2	9
Pde3a		PC4+		8.56	8.21	9.05	8.5	8.65	8.62
Pfkp		PC4+		11.12	9.52	11.66	11.34	11.34	11.07
Pmm1	PC3-			8.16	8.46	9.48	8.54	9.35	8.64
Ppp2r5a	PC3-			8.36	8.43	9.81	8.45	9.32	8.71
Ppp2r5a	PC3-			8.55	8.76	10.23	8.72	9.58	9.07
Prmt7	PC3-			8.17	8.85	9.62	8.67	9.22	8.77
Prpf8	PC3-			6.87	7.51	8.02	7.27	7.89	7.63
Ptp4a2	PC3-			9.16	9.04	10.54	9.22	9.94	9.26
Ranbp3	PC3-			7.53	7.94	8.67	7.77	8.44	8.12
Rbm26		PC4+		8.51	7.94	9.14	8.06	8.24	8.34
Rhot1	PC3-			8.88	8.94	10.12	9.14	10.26	9.66
Sars1		PC4-		9.14	10.45	10.59	9.45	10.66	9.72
Sars1		PC4-		12.4	13.17	13.01	12.45	12.66	12.18
Sdccag1	PC3+			9.36	9.48	9.54	9.08	9.02	9.55
Sf1		PC4+		10.84	9.53	10.67	10.47	9.93	9.77
Sf4		PC4-		12.54	13.74	13.42	12.8	13.76	13.61
Sfrs5		PC4-		15.05	14.86	14.79	14.87	14.82	14.79
Sfxn1		PC4-		12.38	12.9	12.71	12.82	13	12.88
Sgtb		PC4-		9.65	11.29	11.28	10	11.47	11.21
Slc24a4	PC3-			9.35	9.62	10.17	9.58	9.89	9.74
Sltm		PC4-		13.32	13.79	13.28	13.52	13.45	13.59
Smpd2		PC4-		11.06	11.84	11.98	11.26	11.8	11.86
Smpd4			PC5-	7.91	7.49	7.85	6.64	7.78	7.67
Snrpa	PC3-			7.96	8.22	9.5	8.44	9.19	8.84
Snrpa	PC3-			7.66	7.77	8.8	8.1	8.57	8.31
Snrpa	PC3-			8	8.29	9.7	8.49	9.23	8.87
Snrpb	PC3-			8.55	9.1	9.95	9.21	10.22	9.69
Snrpn	PC3-			12.16	11.95	13.64	13.19	14.31	13.27
Snx14	PC3-			7.7	8.19	8.74	7.9	8.6	8.2
Srpr		PC4-		12.2	12.41	12.24	12.05	12.27	12.39
Srxn1		PC4-		11.46	12.03	11.82	11.23	11.42	11.09
Stard10		PC4-		12.43	13.3	13.21	11.87	12.57	12.22
Sumo1		PC4+		13.13	10.6	11.94	13.03	12.29	11.93
Sv2a			PC5-	15.23	15.03	14.67	14.97	15.57	15.21
Sv2a	PC3-			6.99	8.26	9.91	8.05	9.58	8.51
Tjp2			PC5-	15.67	15.06	15.22	15.03	15.27	15.16
Tnik	PC3+			7.96	8.08	8.45	7.47	7.83	8.15
Trafd1	PC3-			9.46	8.99	9.8	9.61	9.73	9.08
Trpc4ap	PC3-			7.81	8.5	9.98	8.36	9.59	8.65
Tsg101		PC4-		12.43	13.66	13.57	12.84	13.53	13.34
Tspan3	PC3-			11.82	10.82	12.59	11.76	12.73	12.07
Tubb2b		PC4+		11.45	10.52	11.38	11.1	10.47	10.94
Tubb2b			PC5+	6.27	6.53	7.21	6.64	6.62	6.82
Uble1a	PC3-			8.26	8.43	9.89	9.15	9.66	9.45
Unc119		PC4-		15.03	16.68	16.39	15.34	16.36	15.97
Uqcc	PC3-			7.78	8.55	9.34	8.23	9.11	8.7
Usp10	PC3-			8.25	7.98	9.24	8.28	8.83	8.53
Usp48	PC3+			10.74	10.8	10.91	10.55	10.64	11.01
Uvrag		PC4-		9.63	10.81	11.01	10.27	10.44	10.46
Vamp8			PC5+	9.72	9.65	10.16	9.74	9.48	9.68
Wdsof1		PC4-		10.89	11.83	11.87	10.63	11.48	11.63
Wrnip1	PC3-			7.41	8.15	9.23	7.94	8.86	8.3
Zc3hc1		PC4-		9.98	11.54	10.87	10.73	11.36	11.7
Zfp238	PC3-			10.29	10.24	12.32	10.25	11.24	10.44
Zfp644		PC4+		9.36	8.71	10.1	9.02	9.35	9.51
Zfyve27		PC4-		8.35	9.16	9.35	8.58	8.91	9.05
LOC280487	PC3-			10.07	10.19	11.35	11.07	12.8	11.38
