# Supplementary material for: Differential response of C57BL/6J mouse and DBA/2J mouse to optic nerve crush
Source: BMC Neurosci. 2009 Jul 30;10:90. doi: 10.1186/1471-2202-10-90 (PMC2727955; doi:10.1186/1471-2202-10-90)
Supplement: Additional file 9 — Candidate genes for PC3 negative QTL [file 1471-2202-10-90-S9.xls]

## Sheet: Supplemental Table 8 PC3-_Cand
Supplementary Table 8. Candidate Genes for PC3 negative QTL
Symbol		Chr	Mb	Max LRS
Ltb4dh		4	59.0598	22.6106
Ugcg		4	59.3165	33.461
Fkbp15		4	61.7976	22.4572
Pole3		4	62.0093	28.0487
Pole3		4	62.0111	19.3945
Rgs3		4	62.1391	17.8062
Rgs3		4	62.1842	16.0509
Tnc		4	63.4863	16.1137
Bat1a		17	34.8512	18.0792
